# Supplementary material for: Gut microbiota signature in treatment-naïve attention-deficit/hyperactivity disorder
Source: Transl Psychiatry. 2021 Jul 8;11:382. doi: 10.1038/s41398-021-01504-6 (PMC8266901; doi:10.1038/s41398-021-01504-6)
Supplement: Supplementary file 2 — SupplementaryTable_S2. Raw and clean number of sequences, mean length, total mega bases sequenced, and mean quality per sample. [file 41398_2021_1504_MOESM2_ESM.xlsx]

## Sheet: sequences_raw
Sample	Num. Seq	Av. Length	Total Mb	Av. Qual
191456-VHIR-A0001-P-192467-4300-16S_S31_L001_R1_001	84144	300.7	25.3	34.64
191456-VHIR-A0001-P-192467-4300-16S_S31_L001_R2_001	84144	299.98	25.24	32.66
191457-VHIR-A0002-P-192467-3002-16S_S1_L001_R1_001	64143	300.76	19.29	32.01
191457-VHIR-A0002-P-192467-3002-16S_S1_L001_R2_001	64143	299.98	19.24	31.58
191458-VHIR-A0003-P-192467-3003-16S_S2_L001_R1_001	113577	300.88	34.17	32.58
191458-VHIR-A0003-P-192467-3003-16S_S2_L001_R2_001	113577	299.98	34.07	31.98
191459-VHIR-A0004-P-192467-3004-16S_S3_L001_R1_001	80254	300.75	24.14	32.27
191459-VHIR-A0004-P-192467-3004-16S_S3_L001_R2_001	80254	299.96	24.07	30.71
191460-VHIR-A0005-P-192467-3005-16S_S4_L001_R1_001	92926	300.12	27.89	32.16
191460-VHIR-A0005-P-192467-3005-16S_S4_L001_R2_001	92926	299.46	27.83	31.94
191461-VHIR-A0006-P-192467-3006-16S_S5_L001_R1_001	85965	300.56	25.84	32.56
191461-VHIR-A0006-P-192467-3006-16S_S5_L001_R2_001	85965	299.96	25.79	32.38
191462-VHIR-A0007-P-192467-3007-16S_S6_L001_R1_001	86892	300.79	26.14	32.05
191462-VHIR-A0007-P-192467-3007-16S_S6_L001_R2_001	86892	299.83	26.05	31.85
191463-VHIR-A0008-P-192467-3008-16S_S7_L001_R1_001	116316	300.49	34.95	31.96
191463-VHIR-A0008-P-192467-3008-16S_S7_L001_R2_001	116316	299.81	34.87	31.91
191464-VHIR-A0009-P-192467-3009-16S_S8_L001_R1_001	72007	300.85	21.66	31.46
191464-VHIR-A0009-P-192467-3009-16S_S8_L001_R2_001	72007	300.01	21.6	31.68
191465-VHIR-A0010-P-192467-3010-16S_S9_L001_R1_001	91283	300.78	27.46	31.62
191465-VHIR-A0010-P-192467-3010-16S_S9_L001_R2_001	91283	299.97	27.38	32.19
191466-VHIR-A0011-P-192467-3011-16S_S10_L001_R1_001	96367	300.64	28.97	31.64
191466-VHIR-A0011-P-192467-3011-16S_S10_L001_R2_001	96367	299.94	28.9	31.43
191467-VHIR-A0012-P-192467-3012-16S_S11_L001_R1_001	106980	300.83	32.18	32.13
191467-VHIR-A0012-P-192467-3012-16S_S11_L001_R2_001	106980	299.96	32.09	31.76
191468-VHIR-A0013-P-192467-3013-16S_S12_L001_R1_001	84684	300.72	25.47	32.31
191468-VHIR-A0013-P-192467-3013-16S_S12_L001_R2_001	84684	299.92	25.4	31.95
191469-VHIR-A0014-P-192467-3014-16S_S13_L001_R1_001	75458	300.86	22.7	32.23
191469-VHIR-A0014-P-192467-3014-16S_S13_L001_R2_001	75458	300	22.64	32.04
191470-VHIR-A0015-P-192467-3015-16S_S14_L001_R1_001	88729	300.72	26.68	32.1
191470-VHIR-A0015-P-192467-3015-16S_S14_L001_R2_001	88729	300	26.62	31.74
191471-VHIR-A0016-P-192467-3016-16S_S15_L001_R1_001	73617	300.72	22.14	32.66
191471-VHIR-A0016-P-192467-3016-16S_S15_L001_R2_001	73617	299.96	22.08	31.16
191472-VHIR-A0017-P-192467-3017-16S_S16_L001_R1_001	83280	300.84	25.05	32.14
191472-VHIR-A0017-P-192467-3017-16S_S16_L001_R2_001	83280	299.98	24.98	32.08
191473-VHIR-A0018-P-192467-3018-16S_S17_L001_R1_001	88034	300.61	26.46	32.08
191473-VHIR-A0018-P-192467-3018-16S_S17_L001_R2_001	88034	299.98	26.41	32.39
191474-VHIR-A0019-P-192467-3019-16S_S18_L001_R1_001	85447	300.82	25.7	32.26
191474-VHIR-A0019-P-192467-3019-16S_S18_L001_R2_001	85447	299.97	25.63	32.17
191475-VHIR-A0020-P-192467-3020-16S_S19_L001_R1_001	83107	300.75	24.99	31.92
191475-VHIR-A0020-P-192467-3020-16S_S19_L001_R2_001	83107	299.99	24.93	32.01
191476-VHIR-A0021-P-192467-3021-16S_S20_L001_R1_001	71241	300.9	21.44	32.21
191476-VHIR-A0021-P-192467-3021-16S_S20_L001_R2_001	71241	299.94	21.37	32.03
191477-VHIR-A0022-P-192467-3022-16S_S21_L001_R1_001	82110	300.49	24.67	31.86
191477-VHIR-A0022-P-192467-3022-16S_S21_L001_R2_001	82110	299.88	24.62	31.59
191478-VHIR-A0023-P-192467-3023-16S_S22_L001_R1_001	75090	300.83	22.59	31.16
191478-VHIR-A0023-P-192467-3023-16S_S22_L001_R2_001	75090	300.03	22.53	30.38
191479-VHIR-A0024-P-192467-3024-16S_S23_L001_R1_001	88496	300.6	26.6	31.71
191479-VHIR-A0024-P-192467-3024-16S_S23_L001_R2_001	88496	299.98	26.55	31.97
191480-VHIR-A0025-P-192467-3025-16S_S24_L001_R1_001	96724	300.86	29.1	32.3
191480-VHIR-A0025-P-192467-3025-16S_S24_L001_R2_001	96724	300	29.02	32.04
191481-VHIR-A0026-P-192467-3026-16S_S25_L001_R1_001	108687	300.7	32.68	31.93
191481-VHIR-A0026-P-192467-3026-16S_S25_L001_R2_001	108687	299.93	32.6	31.62
191482-VHIR-A0027-P-192467-3027-16S_S26_L001_R1_001	101120	300.17	30.35	32.04
191482-VHIR-A0027-P-192467-3027-16S_S26_L001_R2_001	101120	299.41	30.28	31.15
191483-VHIR-A0028-P-192467-3028-16S_S27_L001_R1_001	91974	300.75	27.66	32.54
191483-VHIR-A0028-P-192467-3028-16S_S27_L001_R2_001	91974	299.94	27.59	30.86
191484-VHIR-A0029-P-192467-3029-16S_S28_L001_R1_001	61844	300.78	18.6	30.79
191484-VHIR-A0029-P-192467-3029-16S_S28_L001_R2_001	61844	299.98	18.55	29.93
191485-VHIR-A0030-P-192467-3030-16S_S29_L001_R1_001	95340	300.78	28.68	32.14
191485-VHIR-A0030-P-192467-3030-16S_S29_L001_R2_001	95340	299.97	28.6	31.65
191486-VHIR-A0031-P-192467-3031-16S_S30_L001_R1_001	92457	300.91	27.82	32.45
191486-VHIR-A0031-P-192467-3031-16S_S30_L001_R2_001	92457	300	27.74	31.81
191487-VHIR-A0032-P-192467-3032-16S_S31_L001_R1_001	89876	300.87	27.04	32.02
191487-VHIR-A0032-P-192467-3032-16S_S31_L001_R2_001	89876	300.03	26.97	31.94
191488-VHIR-A0033-P-192467-3033-16S_S32_L001_R1_001	65803	300.8	19.79	32.4
191488-VHIR-A0033-P-192467-3033-16S_S32_L001_R2_001	65803	299.97	19.74	31.65
191489-VHIR-A0034-P-192467-3034-16S_S33_L001_R1_001	92263	300.84	27.76	32.42
191489-VHIR-A0034-P-192467-3034-16S_S33_L001_R2_001	92263	299.97	27.68	31.81
191490-VHIR-A0035-P-192467-3035-16S_S34_L001_R1_001	107299	300.38	32.23	32.1
191490-VHIR-A0035-P-192467-3035-16S_S34_L001_R2_001	107299	299.97	32.19	31.49
191491-VHIR-A0036-P-192467-3036-16S_S35_L001_R1_001	109673	300.76	32.98	32.44
191491-VHIR-A0036-P-192467-3036-16S_S35_L001_R2_001	109673	300	32.9	31.58
191492-VHIR-A0037-P-192467-3037-16S_S36_L001_R1_001	87308	300.79	26.26	32.38
191492-VHIR-A0037-P-192467-3037-16S_S36_L001_R2_001	87308	299.94	26.19	32.09
191493-VHIR-A0038-P-192467-3038-16S_S37_L001_R1_001	106241	300.76	31.95	31.9
191493-VHIR-A0038-P-192467-3038-16S_S37_L001_R2_001	106241	299.97	31.87	31.25
191494-VHIR-A0039-P-192467-3039-16S_S38_L001_R1_001	95670	300.62	28.76	32.15
191494-VHIR-A0039-P-192467-3039-16S_S38_L001_R2_001	95670	299.97	28.7	31.47
191495-VHIR-A0040-P-192467-3040-16S_S39_L001_R1_001	91122	300.73	27.4	32.53
191495-VHIR-A0040-P-192467-3040-16S_S39_L001_R2_001	91122	299.94	27.33	30.54
191496-VHIR-A0041-P-192467-3041-16S_S40_L001_R1_001	77173	300.37	23.18	31.82
191496-VHIR-A0041-P-192467-3041-16S_S40_L001_R2_001	77173	299.66	23.13	31.71
191497-VHIR-A0042-P-192467-3042-16S_S41_L001_R1_001	90598	300.81	27.25	32.64
191497-VHIR-A0042-P-192467-3042-16S_S41_L001_R2_001	90598	299.92	27.17	32.24
191498-VHIR-A0043-P-192467-3043-16S_S42_L001_R1_001	93626	300.73	28.16	31.91
191498-VHIR-A0043-P-192467-3043-16S_S42_L001_R2_001	93626	299.98	28.09	31.61
191499-VHIR-A0044-P-192467-3044-16S_S43_L001_R1_001	104671	300.84	31.49	31.94
191499-VHIR-A0044-P-192467-3044-16S_S43_L001_R2_001	104671	300.02	31.4	31.74
191500-VHIR-A0045-P-192467-3045-16S_S44_L001_R1_001	85729	300.89	25.79	32.46
191500-VHIR-A0045-P-192467-3045-16S_S44_L001_R2_001	85729	299.95	25.71	31.86
191501-VHIR-A0046-P-192467-4301-16S_S32_L001_R1_001	84816	300.74	25.51	34.74
191501-VHIR-A0046-P-192467-4301-16S_S32_L001_R2_001	84816	299.94	25.44	33.55
191502-VHIR-A0047-P-192467-3046-16S_S45_L001_R1_001	95056	300.87	28.6	32.38
191502-VHIR-A0047-P-192467-3046-16S_S45_L001_R2_001	95056	299.94	28.51	31.91
191503-VHIR-A0048-P-192467-4302-16S_S33_L001_R1_001	96755	300.63	29.09	34.92
191503-VHIR-A0048-P-192467-4302-16S_S33_L001_R2_001	96755	299.89	29.02	33.06
191504-VHIR-A0049-P-192467-3047-16S_S46_L001_R1_001	114152	300.92	34.35	31.98
191504-VHIR-A0049-P-192467-3047-16S_S46_L001_R2_001	114152	300.01	34.25	31.11
191505-VHIR-A0050-P-192467-3048-16S_S47_L001_R1_001	82021	300.74	24.67	31.93
191505-VHIR-A0050-P-192467-3048-16S_S47_L001_R2_001	82021	299.95	24.6	31.97
191506-VHIR-A0051-P-192467-4303-16S_S34_L001_R1_001	100373	300.75	30.19	34.74
191506-VHIR-A0051-P-192467-4303-16S_S34_L001_R2_001	100373	299.99	30.11	33.45
191507-VHIR-A0052-P-192467-4304-16S_S35_L001_R1_001	89877	300.54	27.01	34.93
191507-VHIR-A0052-P-192467-4304-16S_S35_L001_R2_001	89877	299.77	26.94	33.47
191508-VHIR-A0053-P-192467-4305-16S_S36_L001_R1_001	75616	300.66	22.73	34.69
191508-VHIR-A0053-P-192467-4305-16S_S36_L001_R2_001	75616	300	22.69	32.76
191509-VHIR-A0054-P-192467-4306-16S_S37_L001_R1_001	86784	300.81	26.11	34.66
191509-VHIR-A0054-P-192467-4306-16S_S37_L001_R2_001	86784	299.96	26.03	33.62
191510-VHIR-A0055-P-192467-4307-16S_S38_L001_R1_001	102160	300.63	30.71	34.78
191510-VHIR-A0055-P-192467-4307-16S_S38_L001_R2_001	102160	300	30.65	33.59
191511-VHIR-A0056-P-192467-3049-16S_S48_L001_R1_001	79781	300.79	24	32.05
191511-VHIR-A0056-P-192467-3049-16S_S48_L001_R2_001	79781	299.97	23.93	31.72
191512-VHIR-A0057-P-192467-3050-16S_S49_L001_R1_001	80665	300.75	24.26	31.53
191512-VHIR-A0057-P-192467-3050-16S_S49_L001_R2_001	80665	300	24.2	31.26
191513-VHIR-A0058-P-192467-4308-16S_S39_L001_R1_001	52135	300.51	15.67	34.7
191513-VHIR-A0058-P-192467-4308-16S_S39_L001_R2_001	52135	299.72	15.63	33.42
191514-VHIR-A0059-P-192467-4309-16S_S40_L001_R1_001	69877	300.49	21	34.72
191514-VHIR-A0059-P-192467-4309-16S_S40_L001_R2_001	69877	299.74	20.94	33.31
191515-VHIR-A0060-P-192467-4310-16S_S41_L001_R1_001	62043	300.48	18.64	34.65
191515-VHIR-A0060-P-192467-4310-16S_S41_L001_R2_001	62043	300.02	18.61	33.24
191516-VHIR-A0061-P-192467-4311-16S_S42_L001_R1_001	72569	300.6	21.81	34.76
191516-VHIR-A0061-P-192467-4311-16S_S42_L001_R2_001	72569	299.93	21.77	33.58
191517-VHIR-A0062-P-192467-4312-16S_S43_L001_R1_001	76635	300.63	23.04	34.53
191517-VHIR-A0062-P-192467-4312-16S_S43_L001_R2_001	76635	299.99	22.99	33.42
191518-VHIR-A0063-P-192467-4313-16S_S44_L001_R1_001	56816	300.77	17.09	34.81
191518-VHIR-A0063-P-192467-4313-16S_S44_L001_R2_001	56816	299.97	17.04	33.81
191519-VHIR-A0064-P-192467-4314-16S_S45_L001_R1_001	77245	300.72	23.23	34.97
191519-VHIR-A0064-P-192467-4314-16S_S45_L001_R2_001	77245	299.95	23.17	33.44
191520-VHIR-A0065-P-192467-4315-16S_S46_L001_R1_001	109374	300.69	32.89	34.75
191520-VHIR-A0065-P-192467-4315-16S_S46_L001_R2_001	109374	299.94	32.81	33.79
191521-VHIR-A0066-P-192467-4316-16S_S47_L001_R1_001	125289	300.7	37.67	34.99
191521-VHIR-A0066-P-192467-4316-16S_S47_L001_R2_001	125289	299.99	37.59	33.83
191522-VHIR-A0067-P-192467-4317-16S_S48_L001_R1_001	75866	300.7	22.81	34.47
191522-VHIR-A0067-P-192467-4317-16S_S48_L001_R2_001	75866	299.9	22.75	33.53
191523-VHIR-A0068-P-192467-4318-16S_S49_L001_R1_001	63932	300.6	19.22	34.41
191523-VHIR-A0068-P-192467-4318-16S_S49_L001_R2_001	63932	299.86	19.17	33.23
191524-VHIR-A0069-P-192467-4319-16S_S50_L001_R1_001	49767	300.74	14.97	34.72
191524-VHIR-A0069-P-192467-4319-16S_S50_L001_R2_001	49767	299.95	14.93	33.67
191525-VHIR-A0070-P-192467-4320-16S_S51_L001_R1_001	55392	300.77	16.66	34.72
191525-VHIR-A0070-P-192467-4320-16S_S51_L001_R2_001	55392	300.01	16.62	33.53
191526-VHIR-A0071-P-192467-4321-16S_S52_L001_R1_001	55341	300.82	16.65	34.85
191526-VHIR-A0071-P-192467-4321-16S_S52_L001_R2_001	55341	300	16.6	33.66
191527-VHIR-A0072-P-192467-4322-16S_S53_L001_R1_001	71790	299.91	21.53	34.52
191527-VHIR-A0072-P-192467-4322-16S_S53_L001_R2_001	71790	299.23	21.48	33.65
191528-VHIR-A0073-P-192467-4323-16S_S54_L001_R1_001	84465	300.73	25.4	34.61
191528-VHIR-A0073-P-192467-4323-16S_S54_L001_R2_001	84465	299.93	25.33	33.41
191529-VHIR-A0074-P-192467-3051-16S_S50_L001_R1_001	87870	300.87	26.44	32.58
191529-VHIR-A0074-P-192467-3051-16S_S50_L001_R2_001	87870	299.98	26.36	31.79
191530-VHIR-A0075-P-192467-4324-16S_S55_L001_R1_001	92232	300.76	27.74	34.65
191530-VHIR-A0075-P-192467-4324-16S_S55_L001_R2_001	92232	300	27.67	33.47
191531-VHIR-A0076-P-192467-4325-16S_S56_L001_R1_001	50381	300.21	15.12	34.87
191531-VHIR-A0076-P-192467-4325-16S_S56_L001_R2_001	50381	299.67	15.1	33.25
191532-VHIR-A0077-P-192467-4326-16S_S57_L001_R1_001	59979	300.52	18.02	35.06
191532-VHIR-A0077-P-192467-4326-16S_S57_L001_R2_001	59979	300	17.99	33.26
191533-VHIR-A0078-P-192467-4327-16S_S58_L001_R1_001	57638	300.83	17.34	34.4
191533-VHIR-A0078-P-192467-4327-16S_S58_L001_R2_001	57638	299.99	17.29	33.77
191534-VHIR-A0079-P-192467-4328-16S_S59_L001_R1_001	58135	300.75	17.48	35.05
191534-VHIR-A0079-P-192467-4328-16S_S59_L001_R2_001	58135	300.02	17.44	33.38
191535-VHIR-A0080-P-192467-4329-16S_S60_L001_R1_001	62143	300.61	18.68	34.62
191535-VHIR-A0080-P-192467-4329-16S_S60_L001_R2_001	62143	299.99	18.64	33.12
191536-VHIR-A0081-P-192467-4330-16S_S61_L001_R1_001	78657	300.72	23.65	34.57
191536-VHIR-A0081-P-192467-4330-16S_S61_L001_R2_001	78657	299.96	23.59	33.53
191537-VHIR-A0082-P-192467-4331-16S_S62_L001_R1_001	49925	300.7	15.01	34.74
191537-VHIR-A0082-P-192467-4331-16S_S62_L001_R2_001	49925	299.99	14.98	33.6
191538-VHIR-A0083-P-192467-4332-16S_S63_L001_R1_001	48824	300.65	14.68	34.78
191538-VHIR-A0083-P-192467-4332-16S_S63_L001_R2_001	48824	299.87	14.64	33.21
191539-VHIR-A0084-P-192467-4333-16S_S64_L001_R1_001	53551	300.58	16.1	34.78
191539-VHIR-A0084-P-192467-4333-16S_S64_L001_R2_001	53551	299.98	16.06	33.38
191540-VHIR-A0085-P-192467-4334-16S_S65_L001_R1_001	57821	300.78	17.39	34.88
191540-VHIR-A0085-P-192467-4334-16S_S65_L001_R2_001	57821	299.97	17.34	33.37
191541-VHIR-A0086-P-192467-4335-16S_S66_L001_R1_001	54869	300.69	16.5	34.68
191541-VHIR-A0086-P-192467-4335-16S_S66_L001_R2_001	54869	299.96	16.46	33.58
191542-VHIR-A0087-P-192467-4336-16S_S67_L001_R1_001	72377	300.74	21.77	34.88
191542-VHIR-A0087-P-192467-4336-16S_S67_L001_R2_001	72377	299.95	21.71	33.25
191543-VHIR-A0088-P-192467-4337-16S_S68_L001_R1_001	48517	300.75	14.59	34.93
191543-VHIR-A0088-P-192467-4337-16S_S68_L001_R2_001	48517	300	14.56	33.36
191544-VHIR-A0089-P-192467-4338-16S_S69_L001_R1_001	72787	300.66	21.88	35.08
191544-VHIR-A0089-P-192467-4338-16S_S69_L001_R2_001	72787	299.93	21.83	33.04
191545-VHIR-A0090-P-192467-4339-16S_S70_L001_R1_001	88866	300.5	26.7	34.83
191545-VHIR-A0090-P-192467-4339-16S_S70_L001_R2_001	88866	299.74	26.64	33.36
191546-VHIR-A0091-P-192467-4340-16S_S71_L001_R1_001	77373	300.79	23.27	35.01
191546-VHIR-A0091-P-192467-4340-16S_S71_L001_R2_001	77373	299.93	23.21	33.42
191547-VHIR-A0092-P-192467-4341-16S_S72_L001_R1_001	73926	300.68	22.23	34.78
191547-VHIR-A0092-P-192467-4341-16S_S72_L001_R2_001	73926	299.89	22.17	33.41
191548-VHIR-A0093-P-192467-4342-16S_S73_L001_R1_001	57255	300.9	17.23	34.91
191548-VHIR-A0093-P-192467-4342-16S_S73_L001_R2_001	57255	300	17.18	33.46
191549-VHIR-A0094-P-192467-4343-16S_S74_L001_R1_001	60358	300.47	18.14	34.77
191549-VHIR-A0094-P-192467-4343-16S_S74_L001_R2_001	60358	299.71	18.09	33.12
191550-VHIR-A0095-P-192467-4344-16S_S75_L001_R1_001	55225	300	16.57	34.71
191550-VHIR-A0095-P-192467-4344-16S_S75_L001_R2_001	55225	299.28	16.53	33.03
191551-VHIR-A0096-P-192467-4345-16S_S76_L001_R1_001	57460	300.62	17.27	34.97
191551-VHIR-A0096-P-192467-4345-16S_S76_L001_R2_001	57460	299.95	17.24	33.47
191552-VHIR-A0097-P-192467-4346-16S_S77_L001_R1_001	51395	300.69	15.45	34.76
191552-VHIR-A0097-P-192467-4346-16S_S77_L001_R2_001	51395	299.87	15.41	33.5
191553-VHIR-A0098-P-192467-4347-16S_S78_L001_R1_001	53239	300.51	16	34.76
191553-VHIR-A0098-P-192467-4347-16S_S78_L001_R2_001	53239	299.65	15.95	33.11
191554-VHIR-A0099-P-192467-4348-16S_S79_L001_R1_001	77845	300.76	23.41	34.78
191554-VHIR-A0099-P-192467-4348-16S_S79_L001_R2_001	77845	299.98	23.35	33.46
191555-VHIR-A0100-P-192467-4349-16S_S80_L001_R1_001	55460	300.43	16.66	34.88
191555-VHIR-A0100-P-192467-4349-16S_S80_L001_R2_001	55460	299.86	16.63	33.51
191556-VHIR-C0001-P-192467-3052-16S_S51_L001_R1_001	82282	300.73	24.74	32.7
191556-VHIR-C0001-P-192467-3052-16S_S51_L001_R2_001	82282	299.95	24.68	31.33
191557-VHIR-C0002-P-192467-3053-16S_S52_L001_R1_001	244111	300.66	73.4	33.24
191557-VHIR-C0002-P-192467-3053-16S_S52_L001_R2_001	244111	300	73.23	31.13
191558-VHIR-C0003-P-192467-3054-16S_S53_L001_R1_001	83344	300.63	25.06	32.35
191558-VHIR-C0003-P-192467-3054-16S_S53_L001_R2_001	83344	299.9	24.99	31.21
191559-VHIR-C0004-P-192467-3055-16S_S54_L001_R1_001	80557	300.86	24.24	31.89
191559-VHIR-C0004-P-192467-3055-16S_S54_L001_R2_001	80557	299.96	24.16	31.75
191560-VHIR-C0005-P-192467-3056-16S_S55_L001_R1_001	77833	300.79	23.41	31.6
191560-VHIR-C0005-P-192467-3056-16S_S55_L001_R2_001	77833	299.96	23.35	31.9
191561-VHIR-C0006-P-192467-3057-16S_S56_L001_R1_001	83904	300.87	25.24	32.29
191561-VHIR-C0006-P-192467-3057-16S_S56_L001_R2_001	83904	299.96	25.17	31.63
191562-VHIR-C0007-P-192467-3058-16S_S57_L001_R1_001	89698	300.66	26.97	31.73
191562-VHIR-C0007-P-192467-3058-16S_S57_L001_R2_001	89698	299.84	26.89	31.77
191563-VHIR-C0008-P-192467-3059-16S_S58_L001_R1_001	84355	300.85	25.38	32.09
191563-VHIR-C0008-P-192467-3059-16S_S58_L001_R2_001	84355	299.96	25.3	31.34
191564-VHIR-C0088-P-192467-4350-16S_S81_L001_R1_001	53565	300.55	16.1	35.1
191564-VHIR-C0088-P-192467-4350-16S_S81_L001_R2_001	53565	299.84	16.06	33.5
191565-VHIR-C0009-P-192467-3060-16S_S59_L001_R1_001	88119	300.67	26.49	31.77
191565-VHIR-C0009-P-192467-3060-16S_S59_L001_R2_001	88119	299.77	26.42	31.59
191566-VHIR-C0010-P-192467-3061-16S_S60_L001_R1_001	71464	300.7	21.49	31.82
191566-VHIR-C0010-P-192467-3061-16S_S60_L001_R2_001	71464	299.91	21.43	31.92
191567-VHIR-C0089-P-192467-4351-16S_S82_L001_R1_001	75438	300.76	22.69	34.95
191567-VHIR-C0089-P-192467-4351-16S_S82_L001_R2_001	75438	299.93	22.63	33.44
191568-VHIR-C0011-P-192467-3062-16S_S61_L001_R1_001	59509	300.71	17.9	30.41
191568-VHIR-C0011-P-192467-3062-16S_S61_L001_R2_001	59509	299.83	17.84	31.45
191569-VHIR-C0012-P-192467-3063-16S_S62_L001_R1_001	94401	300.87	28.4	31.86
191569-VHIR-C0012-P-192467-3063-16S_S62_L001_R2_001	94401	299.97	28.32	31.97
191570-VHIR-C0013-P-192467-3064-16S_S63_L001_R1_001	103370	300.86	31.1	32.13
191570-VHIR-C0013-P-192467-3064-16S_S63_L001_R2_001	103370	299.99	31.01	30.84
191571-VHIR-C0014-P-192467-3065-16S_S64_L001_R1_001	85332	300.91	25.68	31.49
191571-VHIR-C0014-P-192467-3065-16S_S64_L001_R2_001	85332	299.99	25.6	32.19
191572-VHIR-C0015-P-192467-3066-16S_S65_L001_R1_001	91161	300.69	27.41	31.94
191572-VHIR-C0015-P-192467-3066-16S_S65_L001_R2_001	91161	299.98	27.35	32.21
191573-VHIR-C0016-P-192467-3067-16S_S66_L001_R1_001	82324	300.74	24.76	30.91
191573-VHIR-C0016-P-192467-3067-16S_S66_L001_R2_001	82324	299.97	24.69	31.93
191574-VHIR-C0017-P-192467-3068-16S_S67_L001_R1_001	93649	300.64	28.15	31.03
191574-VHIR-C0017-P-192467-3068-16S_S67_L001_R2_001	93649	300.01	28.1	31.94
191575-VHIR-C0018-P-192467-3069-16S_S68_L001_R1_001	76569	300.55	23.01	31.47
191575-VHIR-C0018-P-192467-3069-16S_S68_L001_R2_001	76569	299.98	22.97	31.96
191576-VHIR-C0019-P-192467-3070-16S_S69_L001_R1_001	92324	300.64	27.76	31.41
191576-VHIR-C0019-P-192467-3070-16S_S69_L001_R2_001	92324	300.02	27.7	31.61
191577-VHIR-C0020-P-192467-3071-16S_S70_L001_R1_001	95131	300.68	28.6	31.36
191577-VHIR-C0020-P-192467-3071-16S_S70_L001_R2_001	95131	300	28.54	31.46
191578-VHIR-C0021-P-192467-3072-16S_S71_L001_R1_001	81390	300.86	24.49	31.33
191578-VHIR-C0021-P-192467-3072-16S_S71_L001_R2_001	81390	299.96	24.41	32.07
191579-VHIR-C0022-P-192467-3073-16S_S72_L001_R1_001	71797	300.78	21.6	31.47
191579-VHIR-C0022-P-192467-3073-16S_S72_L001_R2_001	71797	299.96	21.54	32.02
191580-VHIR-C0023-P-192467-3074-16S_S73_L001_R1_001	66289	300.77	19.94	31.8
191580-VHIR-C0023-P-192467-3074-16S_S73_L001_R2_001	66289	299.95	19.88	31.45
191581-VHIR-C0024-P-192467-3075-16S_S74_L001_R1_001	92168	300.84	27.73	32.3
191581-VHIR-C0024-P-192467-3075-16S_S74_L001_R2_001	92168	299.97	27.65	31.74
191582-VHIR-C0025-P-192467-3076-16S_S75_L001_R1_001	88828	300.79	26.72	32.6
191582-VHIR-C0025-P-192467-3076-16S_S75_L001_R2_001	88828	299.94	26.64	31.39
191583-VHIR-C0099-P-192467-4352-16S_S83_L001_R1_001	58578	300.46	17.6	34.95
191583-VHIR-C0099-P-192467-4352-16S_S83_L001_R2_001	58578	300	17.57	33.61
191584-VHIR-C0026-P-192467-3077-16S_S76_L001_R1_001	65006	300.83	19.56	32.17
191584-VHIR-C0026-P-192467-3077-16S_S76_L001_R2_001	65006	299.98	19.5	32.42
191585-VHIR-C0027-P-192467-3078-16S_S77_L001_R1_001	73189	300.86	22.02	31.67
191585-VHIR-C0027-P-192467-3078-16S_S77_L001_R2_001	73189	299.93	21.95	31.94
191586-VHIR-C0028-P-192467-3079-16S_S78_L001_R1_001	83659	300.8	25.16	32.06
191586-VHIR-C0028-P-192467-3079-16S_S78_L001_R2_001	83659	299.97	25.1	31.97
191587-VHIR-C0029-P-192467-3080-16S_S79_L001_R1_001	64909	300.81	19.53	31.96
191587-VHIR-C0029-P-192467-3080-16S_S79_L001_R2_001	64909	299.96	19.47	31.89
191588-VHIR-C0030-P-192467-3081-16S_S80_L001_R1_001	73917	300.75	22.23	32.29
191588-VHIR-C0030-P-192467-3081-16S_S80_L001_R2_001	73917	299.98	22.17	31.72
191589-VHIR-C0031-P-192467-3082-16S_S81_L001_R1_001	65221	300.79	19.62	32.21
191589-VHIR-C0031-P-192467-3082-16S_S81_L001_R2_001	65221	299.99	19.57	32.07
191590-VHIR-C0032-P-192467-3083-16S_S82_L001_R1_001	76159	300.75	22.9	31.49
191590-VHIR-C0032-P-192467-3083-16S_S82_L001_R2_001	76159	299.93	22.84	31.6
191591-VHIR-C0033-P-192467-3084-16S_S83_L001_R1_001	87017	300.9	26.18	31.79
191591-VHIR-C0033-P-192467-3084-16S_S83_L001_R2_001	87017	299.98	26.1	32.06
191592-VHIR-C0034-P-192467-3085-16S_S84_L001_R1_001	89324	300.85	26.87	32.26
191592-VHIR-C0034-P-192467-3085-16S_S84_L001_R2_001	89324	299.97	26.79	31.9
191593-VHIR-C0035-P-192467-3086-16S_S85_L001_R1_001	79444	300.57	23.88	32.18
191593-VHIR-C0035-P-192467-3086-16S_S85_L001_R2_001	79444	299.68	23.81	31.53
191594-VHIR-C0036-P-192467-3087-16S_S86_L001_R1_001	85891	300.79	25.84	31.98
191594-VHIR-C0036-P-192467-3087-16S_S86_L001_R2_001	85891	299.93	25.76	31.35
191595-VHIR-C0037-P-192467-4353-16S_S84_L001_R1_001	67681	300.77	20.36	34.85
191595-VHIR-C0037-P-192467-4353-16S_S84_L001_R2_001	67681	299.97	20.3	33.44
191596-VHIR-C0038-P-192467-3088-16S_S87_L001_R1_001	80534	300.8	24.22	32.54
191596-VHIR-C0038-P-192467-3088-16S_S87_L001_R2_001	80534	299.95	24.16	31.07
191597-VHIR-C0039-P-192467-4354-16S_S85_L001_R1_001	81979	300.76	24.66	34.86
191597-VHIR-C0039-P-192467-4354-16S_S85_L001_R2_001	81979	299.99	24.59	33.61
191598-VHIR-C0040-P-192467-4355-16S_S86_L001_R1_001	60990	300.86	18.35	34.93
191598-VHIR-C0040-P-192467-4355-16S_S86_L001_R2_001	60990	300.01	18.3	33.46
191599-VHIR-C0041-P-192467-4356-16S_S87_L001_R1_001	55134	300.8	16.58	34.99
191599-VHIR-C0041-P-192467-4356-16S_S87_L001_R2_001	55134	300	16.54	33.7
191600-VHIR-C0042-P-192467-4357-16S_S88_L001_R1_001	77651	300.54	23.34	34.53
191600-VHIR-C0042-P-192467-4357-16S_S88_L001_R2_001	77651	299.85	23.28	33.43
191601-VHIR-C0043-P-192467-4358-16S_S89_L001_R1_001	64912	300.39	19.5	34.9
191601-VHIR-C0043-P-192467-4358-16S_S89_L001_R2_001	64912	299.96	19.47	33.54
191602-VHIR-C0044-P-192467-3089-16S_S88_L001_R1_001	59823	300.84	18	32.12
191602-VHIR-C0044-P-192467-3089-16S_S88_L001_R2_001	59823	299.98	17.95	32.19
191603-VHIR-C0045-P-192467-3090-16S_S89_L001_R1_001	82765	300.8	24.9	31.75
191603-VHIR-C0045-P-192467-3090-16S_S89_L001_R2_001	82765	299.95	24.83	31.46
191604-VHIR-C0046-P-192467-4359-16S_S90_L001_R1_001	57173	300.34	17.17	34.92
191604-VHIR-C0046-P-192467-4359-16S_S90_L001_R2_001	57173	299.96	17.15	33.39
191605-VHIR-C0047-P-192467-3091-16S_S90_L001_R1_001	75428	300.66	22.68	32
191605-VHIR-C0047-P-192467-3091-16S_S90_L001_R2_001	75428	299.97	22.63	31.59
191606-VHIR-C0048-P-192467-3092-16S_S91_L001_R1_001	99499	300.64	29.91	31.81
191606-VHIR-C0048-P-192467-3092-16S_S91_L001_R2_001	99499	300.03	29.85	31.56
191607-VHIR-C0049-P-192467-3093-16S_S92_L001_R1_001	78645	300.82	23.66	32.25
191607-VHIR-C0049-P-192467-3093-16S_S92_L001_R2_001	78645	300	23.59	31.96
191608-VHIR-C0050-P-192467-3094-16S_S93_L001_R1_001	79147	300.85	23.81	32.09
191608-VHIR-C0050-P-192467-3094-16S_S93_L001_R2_001	79147	299.98	23.74	31.58
191609-VHIR-C0051-P-192467-3095-16S_S94_L001_R1_001	240849	300.85	72.46	29.92
191609-VHIR-C0051-P-192467-3095-16S_S94_L001_R2_001	240849	300.06	72.27	29.55
191610-VHIR-C0052-P-192467-4360-16S_S91_L001_R1_001	75713	300.29	22.74	34.76
191610-VHIR-C0052-P-192467-4360-16S_S91_L001_R2_001	75713	299.6	22.68	33.46
191611-VHIR-C0053-P-192467-3096-16S_S95_L001_R1_001	75931	300.86	22.84	32.16
191611-VHIR-C0053-P-192467-3096-16S_S95_L001_R2_001	75931	300	22.78	31.84
191612-VHIR-C0054-P-192467-3097-16S_S96_L001_R1_001	72971	300.55	21.93	32.15
191612-VHIR-C0054-P-192467-3097-16S_S96_L001_R2_001	72971	299.95	21.89	31.68
191613-VHIR-C0055-P-192467-3098-16S_S97_L001_R1_001	89613	300.8	26.96	32.13
191613-VHIR-C0055-P-192467-3098-16S_S97_L001_R2_001	89613	299.94	26.88	32.12
191614-VHIR-C0056-P-192467-4361-16S_S92_L001_R1_001	91355	300.76	27.48	34.42
191614-VHIR-C0056-P-192467-4361-16S_S92_L001_R2_001	91355	300	27.41	33.55
191615-VHIR-C0057-P-192467-3099-16S_S98_L001_R1_001	190160	300.73	57.19	34.09
191615-VHIR-C0057-P-192467-3099-16S_S98_L001_R2_001	190160	299.97	57.04	32.89
191616-VHIR-C0058-P-192467-3100-16S_S99_L001_R1_001	67716	300.61	20.36	31.55
191616-VHIR-C0058-P-192467-3100-16S_S99_L001_R2_001	67716	299.78	20.3	30.9
191617-VHIR-C0059-P-192467-4362-16S_S93_L001_R1_001	51555	300.65	15.5	34.85
191617-VHIR-C0059-P-192467-4362-16S_S93_L001_R2_001	51555	299.88	15.46	33.02
191618-VHIR-C0060-P-192467-4363-16S_S94_L001_R1_001	61698	300.66	18.55	34.83
191618-VHIR-C0060-P-192467-4363-16S_S94_L001_R2_001	61698	299.96	18.51	33.79
191619-VHIR-C0061-P-192467-4364-16S_S95_L001_R1_001	70677	300.81	21.26	34.47
191619-VHIR-C0061-P-192467-4364-16S_S95_L001_R2_001	70677	299.98	21.2	33.63
191620-VHIR-C0062-P-192467-4365-16S_S96_L001_R1_001	47822	300.66	14.38	34.61
191620-VHIR-C0062-P-192467-4365-16S_S96_L001_R2_001	47822	299.83	14.34	33.12
191621-VHIR-C0063-P-192467-4366-16S_S97_L001_R1_001	57655	300.4	17.32	34.65
191621-VHIR-C0063-P-192467-4366-16S_S97_L001_R2_001	57655	299.94	17.29	33.43
191622-VHIR-C0064-P-192467-4367-16S_S98_L001_R1_001	52067	300.88	15.67	34.92
191622-VHIR-C0064-P-192467-4367-16S_S98_L001_R2_001	52067	300.02	15.62	33.75
191623-VHIR-C0065-P-192467-4368-16S_S99_L001_R1_001	59123	300.6	17.77	35
191623-VHIR-C0065-P-192467-4368-16S_S99_L001_R2_001	59123	299.97	17.74	33.81
191624-VHIR-C0066-P-192467-4369-16S_S100_L001_R1_001	60410	300.73	18.17	34.88
191624-VHIR-C0066-P-192467-4369-16S_S100_L001_R2_001	60410	300.02	18.12	33.53
191625-VHIR-C0067-P-192467-4370-16S_S101_L001_R1_001	59224	300.61	17.8	34.46
191625-VHIR-C0067-P-192467-4370-16S_S101_L001_R2_001	59224	300.04	17.77	33.15
191626-VHIR-C0090-P-192467-4371-16S_S102_L001_R1_001	60117	300.73	18.08	34.66
191626-VHIR-C0090-P-192467-4371-16S_S102_L001_R2_001	60117	300.02	18.04	33.28
191627-VHIR-C0068-P-192467-4372-16S_S103_L001_R1_001	51941	300.82	15.62	34.61
191627-VHIR-C0068-P-192467-4372-16S_S103_L001_R2_001	51941	299.95	15.58	33.42
191628-VHIR-C0069-P-192467-4373-16S_S104_L001_R1_001	48746	300.77	14.66	35.06
191628-VHIR-C0069-P-192467-4373-16S_S104_L001_R2_001	48746	299.97	14.62	33.54
191629-VHIR-C0070-P-192467-4374-16S_S105_L001_R1_001	86763	300.8	26.1	34.63
191629-VHIR-C0070-P-192467-4374-16S_S105_L001_R2_001	86763	299.99	26.03	33.89
191630-VHIR-C0071-P-192467-4375-16S_S106_L001_R1_001	59004	300.67	17.74	34.85
191630-VHIR-C0071-P-192467-4375-16S_S106_L001_R2_001	59004	299.98	17.7	33.77
191631-VHIR-C0072-P-192467-4376-16S_S107_L001_R1_001	79071	300.6	23.77	34.46
191631-VHIR-C0072-P-192467-4376-16S_S107_L001_R2_001	79071	299.97	23.72	34.04
191632-VHIR-C0073-P-192467-4377-16S_S108_L001_R1_001	47024	300.73	14.14	34.86
191632-VHIR-C0073-P-192467-4377-16S_S108_L001_R2_001	47024	299.98	14.11	33.46
191633-VHIR-C0091-P-192467-4378-16S_S109_L001_R1_001	48520	300.66	14.59	34.77
191633-VHIR-C0091-P-192467-4378-16S_S109_L001_R2_001	48520	300.02	14.56	33.65
191634-VHIR-C0092-P-192467-4379-16S_S110_L001_R1_001	81145	300.74	24.4	34.53
191634-VHIR-C0092-P-192467-4379-16S_S110_L001_R2_001	81145	300.06	24.35	33.65
191635-VHIR-C0093-P-192467-4380-16S_S111_L001_R1_001	104525	300.7	31.43	34.48
191635-VHIR-C0093-P-192467-4380-16S_S111_L001_R2_001	104525	300	31.36	33.7
191636-VHIR-C0094-P-192467-4381-16S_S112_L001_R1_001	51491	300.51	15.47	34.91
191636-VHIR-C0094-P-192467-4381-16S_S112_L001_R2_001	51491	299.91	15.44	33.52
191637-VHIR-C0095-P-192467-3101-16S_S100_L001_R1_001	224515	300.64	67.5	34.09
191637-VHIR-C0095-P-192467-3101-16S_S100_L001_R2_001	224515	299.86	67.32	32.82
191638-VHIR-C0096-P-192467-4382-16S_S113_L001_R1_001	71173	300.75	21.41	33.78
191638-VHIR-C0096-P-192467-4382-16S_S113_L001_R2_001	71173	300.05	21.36	33.56
191639-VHIR-C0097-P-192467-4383-16S_S114_L001_R1_001	48363	300.72	14.54	34.92
191639-VHIR-C0097-P-192467-4383-16S_S114_L001_R2_001	48363	299.9	14.5	33.6
191640-VHIR-C0098-P-192467-4384-16S_S115_L001_R1_001	59406	300.7	17.86	34.74
191640-VHIR-C0098-P-192467-4384-16S_S115_L001_R2_001	59406	299.91	17.82	33.29
191641-VHIR-C0074-P-192467-4385-16S_S116_L001_R1_001	77879	300.67	23.42	34.56
191641-VHIR-C0074-P-192467-4385-16S_S116_L001_R2_001	77879	299.9	23.36	33.39
191642-VHIR-C0075-P-192467-4386-16S_S117_L001_R1_001	47990	300.72	14.43	35.05
191642-VHIR-C0075-P-192467-4386-16S_S117_L001_R2_001	47990	299.96	14.39	33.37
191643-VHIR-C0076-P-192467-4387-16S_S118_L001_R1_001	66994	300.59	20.14	34.88
191643-VHIR-C0076-P-192467-4387-16S_S118_L001_R2_001	66994	299.79	20.08	33.55
191644-VHIR-C0077-P-192467-4388-16S_S119_L001_R1_001	47412	300.72	14.26	35.11
191644-VHIR-C0077-P-192467-4388-16S_S119_L001_R2_001	47412	299.92	14.22	33.69
191645-VHIR-C0078-P-192467-4389-16S_S120_L001_R1_001	52076	300.64	15.66	34.93
191645-VHIR-C0078-P-192467-4389-16S_S120_L001_R2_001	52076	299.9	15.62	33.55
191646-VHIR-C0079-P-192467-4390-16S_S121_L001_R1_001	59627	300.59	17.92	34.76
191646-VHIR-C0079-P-192467-4390-16S_S121_L001_R2_001	59627	299.79	17.88	33.48
191647-VHIR-C0080-P-192467-4391-16S_S122_L001_R1_001	53058	300.39	15.94	34.83
191647-VHIR-C0080-P-192467-4391-16S_S122_L001_R2_001	53058	299.95	15.91	33.28
191648-VHIR-C0081-P-192467-4392-16S_S123_L001_R1_001	51515	300.74	15.49	35.01
191648-VHIR-C0081-P-192467-4392-16S_S123_L001_R2_001	51515	299.96	15.45	33.56
191649-VHIR-C0082-P-192467-4393-16S_S124_L001_R1_001	62986	300.77	18.94	34.76
191649-VHIR-C0082-P-192467-4393-16S_S124_L001_R2_001	62986	299.96	18.89	33.35
191650-VHIR-C0083-P-192467-4394-16S_S125_L001_R1_001	56202	300.74	16.9	34.73
191650-VHIR-C0083-P-192467-4394-16S_S125_L001_R2_001	56202	299.94	16.86	33.78
191651-VHIR-C0084-P-192467-4395-16S_S126_L001_R1_001	59680	300.37	17.93	34.84
191651-VHIR-C0084-P-192467-4395-16S_S126_L001_R2_001	59680	299.73	17.89	33.35
191652-VHIR-C0085-P-192467-4396-16S_S127_L001_R1_001	67171	300.53	20.19	34.77
191652-VHIR-C0085-P-192467-4396-16S_S127_L001_R2_001	67171	299.93	20.15	33.55
191653-VHIR-C0086-P-192467-4397-16S_S128_L001_R1_001	92226	300.59	27.72	34.33
191653-VHIR-C0086-P-192467-4397-16S_S128_L001_R2_001	92226	299.93	27.66	33.55
191654-VHIR-C0087-P-192467-4398-16S_S129_L001_R1_001	74209	300.8	22.32	34.82
191654-VHIR-C0087-P-192467-4398-16S_S129_L001_R2_001	74209	300.01	22.26	33.44
191655-VHIR-C0100-P-192467-4399-16S_S130_L001_R1_001	75874	300.86	22.83	34.9
191655-VHIR-C0100-P-192467-4399-16S_S130_L001_R2_001	75874	299.97	22.76	33.46

## Sheet: sequences_merged
Sample	Num. Seq	Av. Length	Total Mb	Av. Qual
191456-VHIR-A0001-P-192467-4300-16S_S31_L001	83530	455.93	38.08	36.75
191457-VHIR-A0002-P-192467-3002-16S_S1_L001	63377	454.53	28.81	36.85
191458-VHIR-A0003-P-192467-3003-16S_S2_L001	112778	451.16	50.88	35.87
191459-VHIR-A0004-P-192467-3004-16S_S3_L001	79258	450.95	35.74	36.83
191460-VHIR-A0005-P-192467-3005-16S_S4_L001	92218	450.28	41.52	36.93
191461-VHIR-A0006-P-192467-3006-16S_S5_L001	85318	455.52	38.86	36.91
191462-VHIR-A0007-P-192467-3007-16S_S6_L001	86109	451.57	38.88	36.88
191463-VHIR-A0008-P-192467-3008-16S_S7_L001	115015	451.31	51.91	36.79
191464-VHIR-A0009-P-192467-3009-16S_S8_L001	71121	452.94	32.21	36.01
191465-VHIR-A0010-P-192467-3010-16S_S9_L001	90513	451.72	40.89	37
191466-VHIR-A0011-P-192467-3011-16S_S10_L001	95308	451.98	43.08	36.04
191467-VHIR-A0012-P-192467-3012-16S_S11_L001	105946	452.3	47.92	36.69
191468-VHIR-A0013-P-192467-3013-16S_S12_L001	83922	453.29	38.04	36.72
191469-VHIR-A0014-P-192467-3014-16S_S13_L001	74825	451.52	33.78	36.97
191470-VHIR-A0015-P-192467-3015-16S_S14_L001	87839	451.8	39.69	36.74
191471-VHIR-A0016-P-192467-3016-16S_S15_L001	73019	455.83	33.28	36.69
191472-VHIR-A0017-P-192467-3017-16S_S16_L001	82408	456.92	37.65	36.9
191473-VHIR-A0018-P-192467-3018-16S_S17_L001	87354	452.45	39.52	37.06
191474-VHIR-A0019-P-192467-3019-16S_S18_L001	84699	453.43	38.4	36.67
191475-VHIR-A0020-P-192467-3020-16S_S19_L001	82033	451.45	37.03	36.82
191476-VHIR-A0021-P-192467-3021-16S_S20_L001	70691	452.2	31.97	33.85
191477-VHIR-A0022-P-192467-3022-16S_S21_L001	81125	452.27	36.69	36.8
191478-VHIR-A0023-P-192467-3023-16S_S22_L001	73814	455.3	33.61	36.25
191479-VHIR-A0024-P-192467-3024-16S_S23_L001	87653	451.05	39.54	35.2
191480-VHIR-A0025-P-192467-3025-16S_S24_L001	95805	455.23	43.61	36.82
191481-VHIR-A0026-P-192467-3026-16S_S25_L001	107724	449.27	48.4	36.69
191482-VHIR-A0027-P-192467-3027-16S_S26_L001	100113	450.73	45.12	36.61
191483-VHIR-A0028-P-192467-3028-16S_S27_L001	90993	451.75	41.11	36.54
191484-VHIR-A0029-P-192467-3029-16S_S28_L001	60918	452.22	27.55	36.27
191485-VHIR-A0030-P-192467-3030-16S_S29_L001	94579	453.82	42.92	36.65
191486-VHIR-A0031-P-192467-3031-16S_S30_L001	91697	454.29	41.66	36.72
191487-VHIR-A0032-P-192467-3032-16S_S31_L001	89039	451.83	40.23	36.89
191488-VHIR-A0033-P-192467-3033-16S_S32_L001	65264	453.99	29.63	36.76
191489-VHIR-A0034-P-192467-3034-16S_S33_L001	91459	454.3	41.55	36.3
191490-VHIR-A0035-P-192467-3035-16S_S34_L001	106072	453.49	48.1	36.67
191491-VHIR-A0036-P-192467-3036-16S_S35_L001	108431	453.2	49.14	35.75
191492-VHIR-A0037-P-192467-3037-16S_S36_L001	86735	451.71	39.18	36.79
191493-VHIR-A0038-P-192467-3038-16S_S37_L001	105078	451.82	47.48	36.58
191494-VHIR-A0039-P-192467-3039-16S_S38_L001	94828	453.84	43.04	36.59
191495-VHIR-A0040-P-192467-3040-16S_S39_L001	90214	455.24	41.07	36.45
191496-VHIR-A0041-P-192467-3041-16S_S40_L001	76381	449.82	34.36	36.82
191497-VHIR-A0042-P-192467-3042-16S_S41_L001	90020	451.49	40.64	37.06
191498-VHIR-A0043-P-192467-3043-16S_S42_L001	92686	451.95	41.89	34.79
191499-VHIR-A0044-P-192467-3044-16S_S43_L001	103627	451.73	46.81	36.88
191500-VHIR-A0045-P-192467-3045-16S_S44_L001	85001	453.96	38.59	36.98
191501-VHIR-A0046-P-192467-4301-16S_S32_L001	84252	453.97	38.25	37.07
191502-VHIR-A0047-P-192467-3046-16S_S45_L001	94285	454.17	42.82	36.04
191503-VHIR-A0048-P-192467-4302-16S_S33_L001	96180	449.62	43.24	36.94
191504-VHIR-A0049-P-192467-3047-16S_S46_L001	112420	456.26	51.29	36.56
191505-VHIR-A0050-P-192467-3048-16S_S47_L001	81336	452.99	36.84	36.73
191506-VHIR-A0051-P-192467-4303-16S_S34_L001	99713	455.11	45.38	36.95
191507-VHIR-A0052-P-192467-4304-16S_S35_L001	89314	453.23	40.48	37.13
191508-VHIR-A0053-P-192467-4305-16S_S36_L001	75096	454.03	34.1	36.7
191509-VHIR-A0054-P-192467-4306-16S_S37_L001	86255	449.86	38.8	37.18
191510-VHIR-A0055-P-192467-4307-16S_S38_L001	101607	451.61	45.89	36.99
191511-VHIR-A0056-P-192467-3049-16S_S48_L001	78898	452.44	35.7	36.14
191512-VHIR-A0057-P-192467-3050-16S_S49_L001	79869	449.8	35.93	36.45
191513-VHIR-A0058-P-192467-4308-16S_S39_L001	51856	448.08	23.24	36.82
191514-VHIR-A0059-P-192467-4309-16S_S40_L001	69433	450.95	31.31	36.92
191515-VHIR-A0060-P-192467-4310-16S_S41_L001	61633	453.39	27.94	36.83
191516-VHIR-A0061-P-192467-4311-16S_S42_L001	72149	452.07	32.62	37.2
191517-VHIR-A0062-P-192467-4312-16S_S43_L001	75919	454.84	34.53	35.86
191518-VHIR-A0063-P-192467-4313-16S_S44_L001	56415	451.41	25.47	37.29
191519-VHIR-A0064-P-192467-4314-16S_S45_L001	76715	451.96	34.67	36.69
191520-VHIR-A0065-P-192467-4315-16S_S46_L001	108585	452.27	49.11	36.99
191521-VHIR-A0066-P-192467-4316-16S_S47_L001	124522	456.38	56.83	37.08
191522-VHIR-A0067-P-192467-4317-16S_S48_L001	75300	447.79	33.72	36.88
191523-VHIR-A0068-P-192467-4318-16S_S49_L001	63146	450.07	28.42	36.99
191524-VHIR-A0069-P-192467-4319-16S_S50_L001	49400	451.38	22.3	37.35
191525-VHIR-A0070-P-192467-4320-16S_S51_L001	55011	449.06	24.7	36.71
191526-VHIR-A0071-P-192467-4321-16S_S52_L001	54947	454.53	24.97	36.69
191527-VHIR-A0072-P-192467-4322-16S_S53_L001	71225	449.56	32.02	36.9
191528-VHIR-A0073-P-192467-4323-16S_S54_L001	83712	453.84	37.99	37.1
191529-VHIR-A0074-P-192467-3051-16S_S50_L001	87390	452.53	39.55	37.02
191530-VHIR-A0075-P-192467-4324-16S_S55_L001	91624	453.1	41.52	35.95
191531-VHIR-A0076-P-192467-4325-16S_S56_L001	50027	456.46	22.84	36.34
191532-VHIR-A0077-P-192467-4326-16S_S57_L001	59665	453.96	27.09	37.28
191533-VHIR-A0078-P-192467-4327-16S_S58_L001	57329	451.33	25.87	37.08
191534-VHIR-A0079-P-192467-4328-16S_S59_L001	57832	456.92	26.42	36.04
191535-VHIR-A0080-P-192467-4329-16S_S60_L001	61703	452.02	27.89	37.05
191536-VHIR-A0081-P-192467-4330-16S_S61_L001	78111	452.76	35.37	36.96
191537-VHIR-A0082-P-192467-4331-16S_S62_L001	49615	449.95	22.32	37.18
191538-VHIR-A0083-P-192467-4332-16S_S63_L001	48528	454.43	22.05	36.52
191539-VHIR-A0084-P-192467-4333-16S_S64_L001	53243	450.57	23.99	36.86
191540-VHIR-A0085-P-192467-4334-16S_S65_L001	57501	453.63	26.08	35.98
191541-VHIR-A0086-P-192467-4335-16S_S66_L001	54516	452.92	24.69	37.08
191542-VHIR-A0087-P-192467-4336-16S_S67_L001	71983	456.65	32.87	37.13
191543-VHIR-A0088-P-192467-4337-16S_S68_L001	48228	453.92	21.89	37.16
191544-VHIR-A0089-P-192467-4338-16S_S69_L001	72459	453.4	32.85	36.89
191545-VHIR-A0090-P-192467-4339-16S_S70_L001	88446	450.03	39.8	37.13
191546-VHIR-A0091-P-192467-4340-16S_S71_L001	77028	451.62	34.79	37.32
191547-VHIR-A0092-P-192467-4341-16S_S72_L001	73566	453.3	33.35	36.88
191548-VHIR-A0093-P-192467-4342-16S_S73_L001	56998	453.62	25.86	36.62
191549-VHIR-A0094-P-192467-4343-16S_S74_L001	60078	449.39	27	36.8
191550-VHIR-A0095-P-192467-4344-16S_S75_L001	54901	449.16	24.66	37.17
191551-VHIR-A0096-P-192467-4345-16S_S76_L001	57170	453.98	25.95	36.86
191552-VHIR-A0097-P-192467-4346-16S_S77_L001	51180	449.7	23.02	36.86
191553-VHIR-A0098-P-192467-4347-16S_S78_L001	52948	451.09	23.88	36.06
191554-VHIR-A0099-P-192467-4348-16S_S79_L001	77264	451.69	34.9	36.94
191555-VHIR-A0100-P-192467-4349-16S_S80_L001	55046	450.12	24.78	37.26
191556-VHIR-C0001-P-192467-3052-16S_S51_L001	81556	453.32	36.97	36.63
191557-VHIR-C0002-P-192467-3053-16S_S52_L001	239254	453.51	108.5	35.96
191558-VHIR-C0003-P-192467-3054-16S_S53_L001	82692	451.18	37.31	35.83
191559-VHIR-C0004-P-192467-3055-16S_S54_L001	79771	453.22	36.15	36.67
191560-VHIR-C0005-P-192467-3056-16S_S55_L001	77215	449.76	34.73	36.9
191561-VHIR-C0006-P-192467-3057-16S_S56_L001	83293	455.12	37.91	36.61
191562-VHIR-C0007-P-192467-3058-16S_S57_L001	88931	448.77	39.91	36.53
191563-VHIR-C0008-P-192467-3059-16S_S58_L001	83540	452.82	37.83	36.56
191564-VHIR-C0088-P-192467-4350-16S_S81_L001	53225	452.53	24.09	37.2
191565-VHIR-C0009-P-192467-3060-16S_S59_L001	87435	448.66	39.23	36.52
191566-VHIR-C0010-P-192467-3061-16S_S60_L001	70857	449.09	31.82	36.63
191567-VHIR-C0089-P-192467-4351-16S_S82_L001	74957	453.5	33.99	36.78
191568-VHIR-C0011-P-192467-3062-16S_S61_L001	58467	453.29	26.5	36.56
191569-VHIR-C0012-P-192467-3063-16S_S62_L001	93526	452.42	42.31	36.9
191570-VHIR-C0013-P-192467-3064-16S_S63_L001	102277	452.74	46.3	36.32
191571-VHIR-C0014-P-192467-3065-16S_S64_L001	84609	450.97	38.16	35.87
191572-VHIR-C0015-P-192467-3066-16S_S65_L001	90350	453.88	41.01	33.69
191573-VHIR-C0016-P-192467-3067-16S_S66_L001	81364	452.09	36.78	36.47
191574-VHIR-C0017-P-192467-3068-16S_S67_L001	92451	449.85	41.59	36.77
191575-VHIR-C0018-P-192467-3069-16S_S68_L001	75876	452.09	34.3	34.83
191576-VHIR-C0019-P-192467-3070-16S_S69_L001	90856	452.88	41.15	36.72
191577-VHIR-C0020-P-192467-3071-16S_S70_L001	93737	452.96	42.46	36.71
191578-VHIR-C0021-P-192467-3072-16S_S71_L001	80483	449.33	36.16	36.8
191579-VHIR-C0022-P-192467-3073-16S_S72_L001	70859	454.5	32.21	36.68
191580-VHIR-C0023-P-192467-3074-16S_S73_L001	65521	455.41	29.84	36.63
191581-VHIR-C0024-P-192467-3075-16S_S74_L001	91476	453.85	41.52	36.67
191582-VHIR-C0025-P-192467-3076-16S_S75_L001	88184	451.34	39.8	35.91
191583-VHIR-C0099-P-192467-4352-16S_S83_L001	58240	452.39	26.35	37.34
191584-VHIR-C0026-P-192467-3077-16S_S76_L001	64537	451.72	29.15	36.76
191585-VHIR-C0027-P-192467-3078-16S_S77_L001	72657	453.02	32.92	34.27
191586-VHIR-C0028-P-192467-3079-16S_S78_L001	83068	453.98	37.71	36.39
191587-VHIR-C0029-P-192467-3080-16S_S79_L001	64293	453.72	29.17	36.94
191588-VHIR-C0030-P-192467-3081-16S_S80_L001	73261	450.53	33.01	36.93
191589-VHIR-C0031-P-192467-3082-16S_S81_L001	64744	450.79	29.19	36.9
191590-VHIR-C0032-P-192467-3083-16S_S82_L001	75495	451.32	34.07	36.65
191591-VHIR-C0033-P-192467-3084-16S_S83_L001	86279	452.71	39.06	36.91
191592-VHIR-C0034-P-192467-3085-16S_S84_L001	88617	452.6	40.11	36.82
191593-VHIR-C0035-P-192467-3086-16S_S85_L001	78790	453.72	35.75	36.81
191594-VHIR-C0036-P-192467-3087-16S_S86_L001	85117	447.89	38.12	36.5
191595-VHIR-C0037-P-192467-4353-16S_S84_L001	67285	452.78	30.47	37.13
191596-VHIR-C0038-P-192467-3088-16S_S87_L001	79807	451.09	36	36.84
191597-VHIR-C0039-P-192467-4354-16S_S85_L001	81454	450.88	36.73	37.23
191598-VHIR-C0040-P-192467-4355-16S_S86_L001	60642	451.53	27.38	36.99
191599-VHIR-C0041-P-192467-4356-16S_S87_L001	54855	453.32	24.87	36.97
191600-VHIR-C0042-P-192467-4357-16S_S88_L001	77107	454.25	35.03	36.43
191601-VHIR-C0043-P-192467-4358-16S_S89_L001	64534	451.36	29.13	37.14
191602-VHIR-C0044-P-192467-3089-16S_S88_L001	59430	453.85	26.97	37
191603-VHIR-C0045-P-192467-3090-16S_S89_L001	82086	447.72	36.75	36.65
191604-VHIR-C0046-P-192467-4359-16S_S90_L001	56728	454.02	25.76	37.06
191605-VHIR-C0047-P-192467-3091-16S_S90_L001	74813	455.67	34.09	35.36
191606-VHIR-C0048-P-192467-3092-16S_S91_L001	98122	450.5	44.2	36.76
191607-VHIR-C0049-P-192467-3093-16S_S92_L001	78070	453.15	35.38	36.96
191608-VHIR-C0050-P-192467-3094-16S_S93_L001	78469	453.47	35.58	36.68
191609-VHIR-C0051-P-192467-3095-16S_S94_L001	235485	450.28	106.04	35.02
191610-VHIR-C0052-P-192467-4360-16S_S91_L001	75265	453.08	34.1	37.2
191611-VHIR-C0053-P-192467-3096-16S_S95_L001	75272	454.87	34.24	36.84
191612-VHIR-C0054-P-192467-3097-16S_S96_L001	72377	452.33	32.74	36.77
191613-VHIR-C0055-P-192467-3098-16S_S97_L001	88619	451.91	40.05	36.86
191614-VHIR-C0056-P-192467-4361-16S_S92_L001	90828	451.23	40.98	36.79
191615-VHIR-C0057-P-192467-3099-16S_S98_L001	188610	451.86	85.23	36.76
191616-VHIR-C0058-P-192467-3100-16S_S99_L001	66656	449.13	29.94	36.4
191617-VHIR-C0059-P-192467-4362-16S_S93_L001	51314	448.81	23.03	36.99
191618-VHIR-C0060-P-192467-4363-16S_S94_L001	61376	450.59	27.66	37.07
191619-VHIR-C0061-P-192467-4364-16S_S95_L001	70348	447.2	31.46	37.03
191620-VHIR-C0062-P-192467-4365-16S_S96_L001	47545	450.58	21.42	36.67
191621-VHIR-C0063-P-192467-4366-16S_S97_L001	57350	452.25	25.94	37.04
191622-VHIR-C0064-P-192467-4367-16S_S98_L001	51864	451.08	23.39	37.32
191623-VHIR-C0065-P-192467-4368-16S_S99_L001	58856	455.87	26.83	37.12
191624-VHIR-C0066-P-192467-4369-16S_S100_L001	60131	453.99	27.3	36.65
191625-VHIR-C0067-P-192467-4370-16S_S101_L001	58773	451.07	26.51	36.16
191626-VHIR-C0090-P-192467-4371-16S_S102_L001	59767	452.33	27.03	36.64
191627-VHIR-C0068-P-192467-4372-16S_S103_L001	51647	452.34	23.36	37.09
191628-VHIR-C0069-P-192467-4373-16S_S104_L001	48486	453.52	21.99	36.97
191629-VHIR-C0070-P-192467-4374-16S_S105_L001	86395	454.69	39.28	36.87
191630-VHIR-C0071-P-192467-4375-16S_S106_L001	58708	452.74	26.58	36.98
191631-VHIR-C0072-P-192467-4376-16S_S107_L001	78740	450.77	35.49	37.26
191632-VHIR-C0073-P-192467-4377-16S_S108_L001	46748	456.95	21.36	37.05
191633-VHIR-C0091-P-192467-4378-16S_S109_L001	48276	451.93	21.82	37.31
191634-VHIR-C0092-P-192467-4379-16S_S110_L001	80768	452.5	36.55	37.04
191635-VHIR-C0093-P-192467-4380-16S_S111_L001	104113	453.97	47.26	37.07
191636-VHIR-C0094-P-192467-4381-16S_S112_L001	51235	452.33	23.18	36.68
191637-VHIR-C0095-P-192467-3101-16S_S100_L001	222410	449.33	99.94	35.23
191638-VHIR-C0096-P-192467-4382-16S_S113_L001	70428	453.97	31.97	36.99
191639-VHIR-C0097-P-192467-4383-16S_S114_L001	48058	453.58	21.8	36.94
191640-VHIR-C0098-P-192467-4384-16S_S115_L001	58973	450.77	26.58	36.89
191641-VHIR-C0074-P-192467-4385-16S_S116_L001	77341	453.21	35.05	36.54
191642-VHIR-C0075-P-192467-4386-16S_S117_L001	47727	450.88	21.52	36.48
191643-VHIR-C0076-P-192467-4387-16S_S118_L001	66542	448.97	29.88	36.86
191644-VHIR-C0077-P-192467-4388-16S_S119_L001	47117	451.75	21.29	37.06
191645-VHIR-C0078-P-192467-4389-16S_S120_L001	51768	450.02	23.3	34.79
191646-VHIR-C0079-P-192467-4390-16S_S121_L001	59139	448.1	26.5	36.52
191647-VHIR-C0080-P-192467-4391-16S_S122_L001	52731	451.79	23.82	36.83
191648-VHIR-C0081-P-192467-4392-16S_S123_L001	51200	453.45	23.22	36.78
191649-VHIR-C0082-P-192467-4393-16S_S124_L001	62661	447.91	28.07	35.42
191650-VHIR-C0083-P-192467-4394-16S_S125_L001	55884	450.45	25.17	35.34
191651-VHIR-C0084-P-192467-4395-16S_S126_L001	59217	451.79	26.75	36.61
191652-VHIR-C0085-P-192467-4396-16S_S127_L001	66815	454.78	30.39	36.87
191653-VHIR-C0086-P-192467-4397-16S_S128_L001	91775	450.05	41.3	37.04
191654-VHIR-C0087-P-192467-4398-16S_S129_L001	73826	454.94	33.59	37.18
191655-VHIR-C0100-P-192467-4399-16S_S130_L001	75395	455.93	34.37	35.23

## Sheet: sequences_trimmed
Sample	Num. Seq	Av. Length	Total Mb	Av. Qual
191456-VHIR-A0001-P-192467-4300-16S_S31_L001_trimmed	82467	418.1	34.48	37.32
191457-VHIR-A0002-P-192467-3002-16S_S1_L001_trimmed	62944	416.65	26.23	36.9
191458-VHIR-A0003-P-192467-3003-16S_S2_L001_trimmed	111957	413.24	46.27	36.73
191459-VHIR-A0004-P-192467-3004-16S_S3_L001_trimmed	78611	413.07	32.47	36.81
191460-VHIR-A0005-P-192467-3005-16S_S4_L001_trimmed	91632	412.42	37.79	37.02
191461-VHIR-A0006-P-192467-3006-16S_S5_L001_trimmed	84691	417.66	35.37	36.73
191462-VHIR-A0007-P-192467-3007-16S_S6_L001_trimmed	85444	413.89	35.36	37.18
191463-VHIR-A0008-P-192467-3008-16S_S7_L001_trimmed	114255	413.45	47.24	36.94
191464-VHIR-A0009-P-192467-3009-16S_S8_L001_trimmed	70705	415.04	29.35	35.46
191465-VHIR-A0010-P-192467-3010-16S_S9_L001_trimmed	89898	413.81	37.2	37.13
191466-VHIR-A0011-P-192467-3011-16S_S10_L001_trimmed	94584	414.1	39.17	36.9
191467-VHIR-A0012-P-192467-3012-16S_S11_L001_trimmed	105193	414.37	43.59	37.07
191468-VHIR-A0013-P-192467-3013-16S_S12_L001_trimmed	83319	415.42	34.61	36.79
191469-VHIR-A0014-P-192467-3014-16S_S13_L001_trimmed	74330	413.56	30.74	37.14
191470-VHIR-A0015-P-192467-3015-16S_S14_L001_trimmed	87262	413.87	36.12	36.78
191471-VHIR-A0016-P-192467-3016-16S_S15_L001_trimmed	72461	417.93	30.28	36.79
191472-VHIR-A0017-P-192467-3017-16S_S16_L001_trimmed	81839	419.09	34.3	36.95
191473-VHIR-A0018-P-192467-3018-16S_S17_L001_trimmed	86784	414.54	35.98	37.22
191474-VHIR-A0019-P-192467-3019-16S_S18_L001_trimmed	84063	415.5	34.93	36.79
191475-VHIR-A0020-P-192467-3020-16S_S19_L001_trimmed	81481	413.55	33.7	36.8
191476-VHIR-A0021-P-192467-3021-16S_S20_L001_trimmed	70218	414.29	29.09	37.1
191477-VHIR-A0022-P-192467-3022-16S_S21_L001_trimmed	80549	414.41	33.38	36.94
191478-VHIR-A0023-P-192467-3023-16S_S22_L001_trimmed	73138	417.62	30.54	36.36
191479-VHIR-A0024-P-192467-3024-16S_S23_L001_trimmed	87025	413.11	35.95	37.09
191480-VHIR-A0025-P-192467-3025-16S_S24_L001_trimmed	95143	417.32	39.7	37.05
191481-VHIR-A0026-P-192467-3026-16S_S25_L001_trimmed	106941	411.36	43.99	36.94
191482-VHIR-A0027-P-192467-3027-16S_S26_L001_trimmed	98691	414.42	40.9	36.91
191483-VHIR-A0028-P-192467-3028-16S_S27_L001_trimmed	90333	413.85	37.38	36.93
191484-VHIR-A0029-P-192467-3029-16S_S28_L001_trimmed	60440	414.28	25.04	36.38
191485-VHIR-A0030-P-192467-3030-16S_S29_L001_trimmed	93919	415.9	39.06	37.01
191486-VHIR-A0031-P-192467-3031-16S_S30_L001_trimmed	91133	416.36	37.94	36.89
191487-VHIR-A0032-P-192467-3032-16S_S31_L001_trimmed	88465	413.93	36.62	36.8
191488-VHIR-A0033-P-192467-3033-16S_S32_L001_trimmed	64835	416.09	26.98	37.04
191489-VHIR-A0034-P-192467-3034-16S_S33_L001_trimmed	90878	416.38	37.84	35.95
191490-VHIR-A0035-P-192467-3035-16S_S34_L001_trimmed	105336	415.65	43.78	36.49
191491-VHIR-A0036-P-192467-3036-16S_S35_L001_trimmed	107685	415.27	44.72	37.12
191492-VHIR-A0037-P-192467-3037-16S_S36_L001_trimmed	86150	413.87	35.65	37.17
191493-VHIR-A0038-P-192467-3038-16S_S37_L001_trimmed	104330	413.97	43.19	36.55
191494-VHIR-A0039-P-192467-3039-16S_S38_L001_trimmed	94199	415.93	39.18	36.71
191495-VHIR-A0040-P-192467-3040-16S_S39_L001_trimmed	89495	417.43	37.36	36.34
191496-VHIR-A0041-P-192467-3041-16S_S40_L001_trimmed	75819	411.97	31.24	36.7
191497-VHIR-A0042-P-192467-3042-16S_S41_L001_trimmed	89382	413.64	36.97	37.2
191498-VHIR-A0043-P-192467-3043-16S_S42_L001_trimmed	92009	414.07	38.1	36.96
191499-VHIR-A0044-P-192467-3044-16S_S43_L001_trimmed	102904	413.78	42.58	37.03
191500-VHIR-A0045-P-192467-3045-16S_S44_L001_trimmed	84420	416.06	35.12	37.13
191501-VHIR-A0046-P-192467-4301-16S_S32_L001_trimmed	83420	416.17	34.72	37.5
191502-VHIR-A0047-P-192467-3046-16S_S45_L001_trimmed	93631	416.29	38.98	37.08
191503-VHIR-A0048-P-192467-4302-16S_S33_L001_trimmed	95108	411.95	39.18	37.48
191504-VHIR-A0049-P-192467-3047-16S_S46_L001_trimmed	111629	418.39	46.7	36.72
191505-VHIR-A0050-P-192467-3048-16S_S47_L001_trimmed	80777	415.1	33.53	36.92
191506-VHIR-A0051-P-192467-4303-16S_S34_L001_trimmed	98836	417.23	41.24	37.54
191507-VHIR-A0052-P-192467-4304-16S_S35_L001_trimmed	88378	415.84	36.75	36.92
191508-VHIR-A0053-P-192467-4305-16S_S36_L001_trimmed	74203	416.15	30.88	37.44
191509-VHIR-A0054-P-192467-4306-16S_S37_L001_trimmed	85494	412.01	35.22	37.46
191510-VHIR-A0055-P-192467-4307-16S_S38_L001_trimmed	100606	413.69	41.62	37.4
191511-VHIR-A0056-P-192467-3049-16S_S48_L001_trimmed	78372	414.56	32.49	36.96
191512-VHIR-A0057-P-192467-3050-16S_S49_L001_trimmed	79295	411.89	32.66	36.56
191513-VHIR-A0058-P-192467-4308-16S_S39_L001_trimmed	51323	410.24	21.05	37.48
191514-VHIR-A0059-P-192467-4309-16S_S40_L001_trimmed	68760	413.11	28.41	37.45
191515-VHIR-A0060-P-192467-4310-16S_S41_L001_trimmed	61031	415.52	25.36	37.4
191516-VHIR-A0061-P-192467-4311-16S_S42_L001_trimmed	71451	414.28	29.6	37.57
191517-VHIR-A0062-P-192467-4312-16S_S43_L001_trimmed	75109	417.06	31.33	37.41
191518-VHIR-A0063-P-192467-4313-16S_S44_L001_trimmed	55826	413.49	23.08	37.63
191519-VHIR-A0064-P-192467-4314-16S_S45_L001_trimmed	75873	414.15	31.42	37.32
191520-VHIR-A0065-P-192467-4315-16S_S46_L001_trimmed	107564	414.44	44.58	37.27
191521-VHIR-A0066-P-192467-4316-16S_S47_L001_trimmed	123327	418.47	51.61	37.42
191522-VHIR-A0067-P-192467-4317-16S_S48_L001_trimmed	74630	409.85	30.59	37.47
191523-VHIR-A0068-P-192467-4318-16S_S49_L001_trimmed	62484	412.59	25.78	37.52
191524-VHIR-A0069-P-192467-4319-16S_S50_L001_trimmed	48971	413.45	20.25	37.58
191525-VHIR-A0070-P-192467-4320-16S_S51_L001_trimmed	54465	411.19	22.4	37.58
191526-VHIR-A0071-P-192467-4321-16S_S52_L001_trimmed	54451	416.6	22.68	37.6
191527-VHIR-A0072-P-192467-4322-16S_S53_L001_trimmed	70565	411.72	29.05	37.51
191528-VHIR-A0073-P-192467-4323-16S_S54_L001_trimmed	82802	416.06	34.45	37.46
191529-VHIR-A0074-P-192467-3051-16S_S50_L001_trimmed	86782	414.62	35.98	37.11
191530-VHIR-A0075-P-192467-4324-16S_S55_L001_trimmed	90735	415.21	37.67	37.49
191531-VHIR-A0076-P-192467-4325-16S_S56_L001_trimmed	49383	419.39	20.71	37.28
191532-VHIR-A0077-P-192467-4326-16S_S57_L001_trimmed	59007	416.07	24.55	37.54
191533-VHIR-A0078-P-192467-4327-16S_S58_L001_trimmed	56879	413.43	23.52	37.57
191534-VHIR-A0079-P-192467-4328-16S_S59_L001_trimmed	57201	419	23.97	37.52
191535-VHIR-A0080-P-192467-4329-16S_S60_L001_trimmed	61086	414.23	25.3	37.39
191536-VHIR-A0081-P-192467-4330-16S_S61_L001_trimmed	77343	414.98	32.1	37.35
191537-VHIR-A0082-P-192467-4331-16S_S62_L001_trimmed	49180	412.05	20.26	37.65
191538-VHIR-A0083-P-192467-4332-16S_S63_L001_trimmed	47991	416.83	20	37.08
191539-VHIR-A0084-P-192467-4333-16S_S64_L001_trimmed	52721	412.71	21.76	37.55
191540-VHIR-A0085-P-192467-4334-16S_S65_L001_trimmed	56941	415.79	23.68	34.98
191541-VHIR-A0086-P-192467-4335-16S_S66_L001_trimmed	53995	415.13	22.41	37.54
191542-VHIR-A0087-P-192467-4336-16S_S67_L001_trimmed	71191	418.93	29.82	37.46
191543-VHIR-A0088-P-192467-4337-16S_S68_L001_trimmed	47741	416.05	19.86	37.53
191544-VHIR-A0089-P-192467-4338-16S_S69_L001_trimmed	71553	415.58	29.74	37.51
191545-VHIR-A0090-P-192467-4339-16S_S70_L001_trimmed	87541	412.21	36.09	37.52
191546-VHIR-A0091-P-192467-4340-16S_S71_L001_trimmed	76227	413.86	31.55	37.39
191547-VHIR-A0092-P-192467-4341-16S_S72_L001_trimmed	72720	415.59	30.22	37.41
191548-VHIR-A0093-P-192467-4342-16S_S73_L001_trimmed	56505	415.71	23.49	37.57
191549-VHIR-A0094-P-192467-4343-16S_S74_L001_trimmed	59452	411.57	24.47	37.54
191550-VHIR-A0095-P-192467-4344-16S_S75_L001_trimmed	54300	411.38	22.34	37.48
191551-VHIR-A0096-P-192467-4345-16S_S76_L001_trimmed	56557	416.16	23.54	37.17
191552-VHIR-A0097-P-192467-4346-16S_S77_L001_trimmed	50649	412.06	20.87	37.6
191553-VHIR-A0098-P-192467-4347-16S_S78_L001_trimmed	52275	413.91	21.64	37.47
191554-VHIR-A0099-P-192467-4348-16S_S79_L001_trimmed	76379	413.83	31.61	37.59
191555-VHIR-A0100-P-192467-4349-16S_S80_L001_trimmed	54449	412.26	22.45	37.44
191556-VHIR-C0001-P-192467-3052-16S_S51_L001_trimmed	80939	415.42	33.62	36.88
191557-VHIR-C0002-P-192467-3053-16S_S52_L001_trimmed	235224	415.6	97.76	36.59
191558-VHIR-C0003-P-192467-3054-16S_S53_L001_trimmed	82025	413.27	33.9	37.02
191559-VHIR-C0004-P-192467-3055-16S_S54_L001_trimmed	79201	415.35	32.9	36.46
191560-VHIR-C0005-P-192467-3056-16S_S55_L001_trimmed	76644	411.83	31.56	37.09
191561-VHIR-C0006-P-192467-3057-16S_S56_L001_trimmed	82706	417.2	34.5	36.93
191562-VHIR-C0007-P-192467-3058-16S_S57_L001_trimmed	88290	410.83	36.27	36.2
191563-VHIR-C0008-P-192467-3059-16S_S58_L001_trimmed	82947	414.89	34.41	36.78
191564-VHIR-C0088-P-192467-4350-16S_S81_L001_trimmed	52602	414.91	21.83	37.43
191565-VHIR-C0009-P-192467-3060-16S_S59_L001_trimmed	86821	410.77	35.66	36.41
191566-VHIR-C0010-P-192467-3061-16S_S60_L001_trimmed	70303	411.28	28.91	37.09
191567-VHIR-C0089-P-192467-4351-16S_S82_L001_trimmed	74234	415.63	30.85	37.57
191568-VHIR-C0011-P-192467-3062-16S_S61_L001_trimmed	57954	415.76	24.09	36.61
191569-VHIR-C0012-P-192467-3063-16S_S62_L001_trimmed	92882	414.49	38.5	37
191570-VHIR-C0013-P-192467-3064-16S_S63_L001_trimmed	101565	414.78	42.13	36.61
191571-VHIR-C0014-P-192467-3065-16S_S64_L001_trimmed	84046	413	34.71	37.09
191572-VHIR-C0015-P-192467-3066-16S_S65_L001_trimmed	89813	415.92	37.36	37.07
191573-VHIR-C0016-P-192467-3067-16S_S66_L001_trimmed	80802	414.18	33.47	36.86
191574-VHIR-C0017-P-192467-3068-16S_S67_L001_trimmed	91892	411.89	37.85	36.87
191575-VHIR-C0018-P-192467-3069-16S_S68_L001_trimmed	75361	414.16	31.21	37.06
191576-VHIR-C0019-P-192467-3070-16S_S69_L001_trimmed	90302	414.95	37.47	36.87
191577-VHIR-C0020-P-192467-3071-16S_S70_L001_trimmed	93085	415.03	38.63	36.9
191578-VHIR-C0021-P-192467-3072-16S_S71_L001_trimmed	79935	411.42	32.89	36.55
191579-VHIR-C0022-P-192467-3073-16S_S72_L001_trimmed	70330	416.59	29.3	37.04
191580-VHIR-C0023-P-192467-3074-16S_S73_L001_trimmed	64990	417.64	27.14	36.58
191581-VHIR-C0024-P-192467-3075-16S_S74_L001_trimmed	90792	415.96	37.77	37.04
191582-VHIR-C0025-P-192467-3076-16S_S75_L001_trimmed	87491	413.42	36.17	37.09
191583-VHIR-C0099-P-192467-4352-16S_S83_L001_trimmed	57726	414.5	23.93	37.63
191584-VHIR-C0026-P-192467-3077-16S_S76_L001_trimmed	64097	413.78	26.52	36.51
191585-VHIR-C0027-P-192467-3078-16S_S77_L001_trimmed	72136	415.16	29.95	36.93
191586-VHIR-C0028-P-192467-3079-16S_S78_L001_trimmed	82526	416.06	34.34	36.98
191587-VHIR-C0029-P-192467-3080-16S_S79_L001_trimmed	63853	415.95	26.56	37.08
191588-VHIR-C0030-P-192467-3081-16S_S80_L001_trimmed	72722	412.59	30	37.13
191589-VHIR-C0031-P-192467-3082-16S_S81_L001_trimmed	64300	412.85	26.55	37.2
191590-VHIR-C0032-P-192467-3083-16S_S82_L001_trimmed	74974	413.4	30.99	36.53
191591-VHIR-C0033-P-192467-3084-16S_S83_L001_trimmed	85642	414.84	35.53	37
191592-VHIR-C0034-P-192467-3085-16S_S84_L001_trimmed	87966	414.7	36.48	36.88
191593-VHIR-C0035-P-192467-3086-16S_S85_L001_trimmed	77999	416.54	32.49	36.99
191594-VHIR-C0036-P-192467-3087-16S_S86_L001_trimmed	84446	410.04	34.63	37.09
191595-VHIR-C0037-P-192467-4353-16S_S84_L001_trimmed	66595	414.9	27.63	37.57
191596-VHIR-C0038-P-192467-3088-16S_S87_L001_trimmed	79092	413.21	32.68	37.02
191597-VHIR-C0039-P-192467-4354-16S_S85_L001_trimmed	80739	413.02	33.35	37.38
191598-VHIR-C0040-P-192467-4355-16S_S86_L001_trimmed	60078	413.58	24.85	37.47
191599-VHIR-C0041-P-192467-4356-16S_S87_L001_trimmed	54319	415.4	22.56	37.45
191600-VHIR-C0042-P-192467-4357-16S_S88_L001_trimmed	76112	416.65	31.71	36.8
191601-VHIR-C0043-P-192467-4358-16S_S89_L001_trimmed	63879	413.53	26.42	37.59
191602-VHIR-C0044-P-192467-3089-16S_S88_L001_trimmed	58995	415.98	24.54	37.21
191603-VHIR-C0045-P-192467-3090-16S_S89_L001_trimmed	81356	409.87	33.35	36.85
191604-VHIR-C0046-P-192467-4359-16S_S90_L001_trimmed	56096	416.33	23.35	37.3
191605-VHIR-C0047-P-192467-3091-16S_S90_L001_trimmed	74200	417.87	31.01	36.91
191606-VHIR-C0048-P-192467-3092-16S_S91_L001_trimmed	97390	412.61	40.18	37
191607-VHIR-C0049-P-192467-3093-16S_S92_L001_trimmed	77529	415.23	32.19	37.13
191608-VHIR-C0050-P-192467-3094-16S_S93_L001_trimmed	77858	415.58	32.36	37.01
191609-VHIR-C0051-P-192467-3095-16S_S94_L001_trimmed	231214	412.56	95.39	35.66
191610-VHIR-C0052-P-192467-4360-16S_S91_L001_trimmed	74338	415.75	30.91	37.45
191611-VHIR-C0053-P-192467-3096-16S_S95_L001_trimmed	74650	417.04	31.13	36.94
191612-VHIR-C0054-P-192467-3097-16S_S96_L001_trimmed	71812	414.5	29.77	37.02
191613-VHIR-C0055-P-192467-3098-16S_S97_L001_trimmed	88015	414.05	36.44	36.92
191614-VHIR-C0056-P-192467-4361-16S_S92_L001_trimmed	89747	413.35	37.1	37.02
191615-VHIR-C0057-P-192467-3099-16S_S98_L001_trimmed	186703	413.98	77.29	37.39
191616-VHIR-C0058-P-192467-3100-16S_S99_L001_trimmed	65841	411.61	27.1	36.6
191617-VHIR-C0059-P-192467-4362-16S_S93_L001_trimmed	50754	410.89	20.85	37.25
191618-VHIR-C0060-P-192467-4363-16S_S94_L001_trimmed	60766	412.78	25.08	37.44
191619-VHIR-C0061-P-192467-4364-16S_S95_L001_trimmed	69543	409.35	28.47	37.57
191620-VHIR-C0062-P-192467-4365-16S_S96_L001_trimmed	47045	412.93	19.43	37.46
191621-VHIR-C0063-P-192467-4366-16S_S97_L001_trimmed	56854	414.33	23.56	37.53
191622-VHIR-C0064-P-192467-4367-16S_S98_L001_trimmed	51409	413.12	21.24	37.57
191623-VHIR-C0065-P-192467-4368-16S_S99_L001_trimmed	58220	418.01	24.34	37.41
191624-VHIR-C0066-P-192467-4369-16S_S100_L001_trimmed	59492	416.08	24.75	37.55
191625-VHIR-C0067-P-192467-4370-16S_S101_L001_trimmed	58224	413.23	24.06	37.05
191626-VHIR-C0090-P-192467-4371-16S_S102_L001_trimmed	59143	414.45	24.51	37.14
191627-VHIR-C0068-P-192467-4372-16S_S103_L001_trimmed	51135	414.48	21.19	37.42
191628-VHIR-C0069-P-192467-4373-16S_S104_L001_trimmed	48004	415.64	19.95	37.63
191629-VHIR-C0070-P-192467-4374-16S_S105_L001_trimmed	85427	416.78	35.6	37.07
191630-VHIR-C0071-P-192467-4375-16S_S106_L001_trimmed	58197	414.88	24.14	37.49
191631-VHIR-C0072-P-192467-4376-16S_S107_L001_trimmed	77877	412.95	32.16	37.52
191632-VHIR-C0073-P-192467-4377-16S_S108_L001_trimmed	46328	419.13	19.42	37.53
191633-VHIR-C0091-P-192467-4378-16S_S109_L001_trimmed	47907	414.06	19.84	37.53
191634-VHIR-C0092-P-192467-4379-16S_S110_L001_trimmed	79930	414.58	33.14	37.35
191635-VHIR-C0093-P-192467-4380-16S_S111_L001_trimmed	102934	416.07	42.83	37.49
191636-VHIR-C0094-P-192467-4381-16S_S112_L001_trimmed	50683	414.57	21.01	37.52
191637-VHIR-C0095-P-192467-3101-16S_S100_L001_trimmed	220329	411.42	90.65	37.17
191638-VHIR-C0096-P-192467-4382-16S_S113_L001_trimmed	69778	416.15	29.04	37.38
191639-VHIR-C0097-P-192467-4383-16S_S114_L001_trimmed	47515	415.93	19.76	37.35
191640-VHIR-C0098-P-192467-4384-16S_S115_L001_trimmed	58268	413.13	24.07	37.31
191641-VHIR-C0074-P-192467-4385-16S_S116_L001_trimmed	76295	415.64	31.71	37
191642-VHIR-C0075-P-192467-4386-16S_S117_L001_trimmed	47144	413.11	19.48	37.1
191643-VHIR-C0076-P-192467-4387-16S_S118_L001_trimmed	65586	411.64	27	37.68
191644-VHIR-C0077-P-192467-4388-16S_S119_L001_trimmed	46528	414.23	19.27	37.68
191645-VHIR-C0078-P-192467-4389-16S_S120_L001_trimmed	51136	412.44	21.09	37.62
191646-VHIR-C0079-P-192467-4390-16S_S121_L001_trimmed	58269	410.97	23.95	37.39
191647-VHIR-C0080-P-192467-4391-16S_S122_L001_trimmed	52158	414.06	21.6	37.54
191648-VHIR-C0081-P-192467-4392-16S_S123_L001_trimmed	50514	415.75	21	37.59
191649-VHIR-C0082-P-192467-4393-16S_S124_L001_trimmed	61963	410.17	25.42	37.54
191650-VHIR-C0083-P-192467-4394-16S_S125_L001_trimmed	55267	412.75	22.81	36.23
191651-VHIR-C0084-P-192467-4395-16S_S126_L001_trimmed	58378	414.54	24.2	37.47
191652-VHIR-C0085-P-192467-4396-16S_S127_L001_trimmed	66169	417.11	27.6	37.47
191653-VHIR-C0086-P-192467-4397-16S_S128_L001_trimmed	90691	412.26	37.39	37.48
191654-VHIR-C0087-P-192467-4398-16S_S129_L001_trimmed	73169	417.09	30.52	37.42
191655-VHIR-C0100-P-192467-4399-16S_S130_L001_trimmed	74669	418.06	31.22	37.54

## Sheet: sequences_clean
Sample	Num. Seq	Av. Length	Total Mb	Av. Qual
191456-VHIR-A0001-P-192467-4300-16S_S31_L001_trimmed_mean20	78794	407.23	32.09	37.76
191457-VHIR-A0002-P-192467-3002-16S_S1_L001_trimmed_mean20	58517	406.82	23.81	37.52
191458-VHIR-A0003-P-192467-3003-16S_S2_L001_trimmed_mean20	106167	404.08	42.9	37.56
191459-VHIR-A0004-P-192467-3004-16S_S3_L001_trimmed_mean20	72710	403.67	29.35	37.47
191460-VHIR-A0005-P-192467-3005-16S_S4_L001_trimmed_mean20	85984	403.68	34.71	37.54
191461-VHIR-A0006-P-192467-3006-16S_S5_L001_trimmed_mean20	80460	408.53	32.87	37.68
191462-VHIR-A0007-P-192467-3007-16S_S6_L001_trimmed_mean20	80059	404.32	32.37	37.61
191463-VHIR-A0008-P-192467-3008-16S_S7_L001_trimmed_mean20	106950	403.25	43.13	37.53
191464-VHIR-A0009-P-192467-3009-16S_S8_L001_trimmed_mean20	65773	404.76	26.62	37.54
191465-VHIR-A0010-P-192467-3010-16S_S9_L001_trimmed_mean20	84904	402.76	34.2	37.61
191466-VHIR-A0011-P-192467-3011-16S_S10_L001_trimmed_mean20	87799	404.16	35.48	37.55
191467-VHIR-A0012-P-192467-3012-16S_S11_L001_trimmed_mean20	98617	404.1	39.85	37.63
191468-VHIR-A0013-P-192467-3013-16S_S12_L001_trimmed_mean20	78443	406.13	31.86	37.61
191469-VHIR-A0014-P-192467-3014-16S_S13_L001_trimmed_mean20	70182	403.61	28.33	37.65
191470-VHIR-A0015-P-192467-3015-16S_S14_L001_trimmed_mean20	81678	404.52	33.04	37.59
191471-VHIR-A0016-P-192467-3016-16S_S15_L001_trimmed_mean20	67418	407.71	27.49	37.48
191472-VHIR-A0017-P-192467-3017-16S_S16_L001_trimmed_mean20	76726	409.53	31.42	37.56
191473-VHIR-A0018-P-192467-3018-16S_S17_L001_trimmed_mean20	82667	404.42	33.43	37.68
191474-VHIR-A0019-P-192467-3019-16S_S18_L001_trimmed_mean20	79388	405.75	32.21	37.65
191475-VHIR-A0020-P-192467-3020-16S_S19_L001_trimmed_mean20	76389	403.33	30.81	37.64
191476-VHIR-A0021-P-192467-3021-16S_S20_L001_trimmed_mean20	66454	404.73	26.9	37.62
191477-VHIR-A0022-P-192467-3022-16S_S21_L001_trimmed_mean20	75174	404.37	30.4	37.55
191478-VHIR-A0023-P-192467-3023-16S_S22_L001_trimmed_mean20	66286	407.15	26.99	37.21
191479-VHIR-A0024-P-192467-3024-16S_S23_L001_trimmed_mean20	81861	402.73	32.97	37.58
191480-VHIR-A0025-P-192467-3025-16S_S24_L001_trimmed_mean20	89728	407.67	36.58	37.52
191481-VHIR-A0026-P-192467-3026-16S_S25_L001_trimmed_mean20	99784	400.7	39.98	37.54
191482-VHIR-A0027-P-192467-3027-16S_S26_L001_trimmed_mean20	91259	403.93	36.86	37.5
191483-VHIR-A0028-P-192467-3028-16S_S27_L001_trimmed_mean20	84370	404.45	34.12	37.49
191484-VHIR-A0029-P-192467-3029-16S_S28_L001_trimmed_mean20	55391	401.31	22.23	37.02
191485-VHIR-A0030-P-192467-3030-16S_S29_L001_trimmed_mean20	88689	405.55	35.97	37.53
191486-VHIR-A0031-P-192467-3031-16S_S30_L001_trimmed_mean20	85964	406.89	34.98	37.56
191487-VHIR-A0032-P-192467-3032-16S_S31_L001_trimmed_mean20	83263	403.47	33.59	37.62
191488-VHIR-A0033-P-192467-3033-16S_S32_L001_trimmed_mean20	60691	406.54	24.67	37.54
191489-VHIR-A0034-P-192467-3034-16S_S33_L001_trimmed_mean20	85092	406.82	34.62	37.57
191490-VHIR-A0035-P-192467-3035-16S_S34_L001_trimmed_mean20	97883	405.83	39.72	37.51
191491-VHIR-A0036-P-192467-3036-16S_S35_L001_trimmed_mean20	101016	406.32	41.04	37.63
191492-VHIR-A0037-P-192467-3037-16S_S36_L001_trimmed_mean20	81731	404.39	33.05	37.68
191493-VHIR-A0038-P-192467-3038-16S_S37_L001_trimmed_mean20	96124	403.25	38.76	37.46
191494-VHIR-A0039-P-192467-3039-16S_S38_L001_trimmed_mean20	87368	405.67	35.44	37.44
191495-VHIR-A0040-P-192467-3040-16S_S39_L001_trimmed_mean20	81869	405.3	33.18	37.33
191496-VHIR-A0041-P-192467-3041-16S_S40_L001_trimmed_mean20	70556	402.28	28.38	37.58
191497-VHIR-A0042-P-192467-3042-16S_S41_L001_trimmed_mean20	84996	404.2	34.36	37.69
191498-VHIR-A0043-P-192467-3043-16S_S42_L001_trimmed_mean20	85822	403.39	34.62	37.57
191499-VHIR-A0044-P-192467-3044-16S_S43_L001_trimmed_mean20	96118	403	38.74	37.57
191500-VHIR-A0045-P-192467-3045-16S_S44_L001_trimmed_mean20	79456	406.05	32.26	37.63
191501-VHIR-A0046-P-192467-4301-16S_S32_L001_trimmed_mean20	80697	406.57	32.81	37.91
191502-VHIR-A0047-P-192467-3046-16S_S45_L001_trimmed_mean20	88180	405.87	35.79	37.56
191503-VHIR-A0048-P-192467-4302-16S_S33_L001_trimmed_mean20	92279	402.49	37.14	37.81
191504-VHIR-A0049-P-192467-3047-16S_S46_L001_trimmed_mean20	102446	408.28	41.83	37.26
191505-VHIR-A0050-P-192467-3048-16S_S47_L001_trimmed_mean20	75887	404.11	30.67	37.56
191506-VHIR-A0051-P-192467-4303-16S_S34_L001_trimmed_mean20	95563	407.53	38.95	37.91
191507-VHIR-A0052-P-192467-4304-16S_S35_L001_trimmed_mean20	85899	406.71	34.94	37.91
191508-VHIR-A0053-P-192467-4305-16S_S36_L001_trimmed_mean20	71399	405.34	28.94	37.84
191509-VHIR-A0054-P-192467-4306-16S_S37_L001_trimmed_mean20	83057	401.4	33.34	37.95
191510-VHIR-A0055-P-192467-4307-16S_S38_L001_trimmed_mean20	97863	403.93	39.53	37.92
191511-VHIR-A0056-P-192467-3049-16S_S48_L001_trimmed_mean20	73289	404.63	29.65	37.46
191512-VHIR-A0057-P-192467-3050-16S_S49_L001_trimmed_mean20	73241	400.8	29.36	37.48
191513-VHIR-A0058-P-192467-4308-16S_S39_L001_trimmed_mean20	49850	400.71	19.98	37.92
191514-VHIR-A0059-P-192467-4309-16S_S40_L001_trimmed_mean20	66505	404.28	26.89	37.93
191515-VHIR-A0060-P-192467-4310-16S_S41_L001_trimmed_mean20	58940	405.56	23.9	37.79
191516-VHIR-A0061-P-192467-4311-16S_S42_L001_trimmed_mean20	69367	404.34	28.05	37.91
191517-VHIR-A0062-P-192467-4312-16S_S43_L001_trimmed_mean20	72393	406.5	29.43	37.86
191518-VHIR-A0063-P-192467-4313-16S_S44_L001_trimmed_mean20	54394	403.66	21.96	37.98
191519-VHIR-A0064-P-192467-4314-16S_S45_L001_trimmed_mean20	73804	405.07	29.9	37.94
191520-VHIR-A0065-P-192467-4315-16S_S46_L001_trimmed_mean20	104731	404.3	42.34	37.91
191521-VHIR-A0066-P-192467-4316-16S_S47_L001_trimmed_mean20	120069	408.93	49.1	37.91
191522-VHIR-A0067-P-192467-4317-16S_S48_L001_trimmed_mean20	72586	399.49	29	37.93
191523-VHIR-A0068-P-192467-4318-16S_S49_L001_trimmed_mean20	60136	401.75	24.16	37.94
191524-VHIR-A0069-P-192467-4319-16S_S50_L001_trimmed_mean20	47632	403.75	19.23	37.97
191525-VHIR-A0070-P-192467-4320-16S_S51_L001_trimmed_mean20	53065	401.59	21.31	37.9
191526-VHIR-A0071-P-192467-4321-16S_S52_L001_trimmed_mean20	52887	406.68	21.51	37.94
191527-VHIR-A0072-P-192467-4322-16S_S53_L001_trimmed_mean20	68171	403.07	27.48	37.91
191528-VHIR-A0073-P-192467-4323-16S_S54_L001_trimmed_mean20	79896	405.69	32.41	37.89
191529-VHIR-A0074-P-192467-3051-16S_S50_L001_trimmed_mean20	82456	405.36	33.42	37.59
191530-VHIR-A0075-P-192467-4324-16S_S55_L001_trimmed_mean20	87967	405.05	35.63	37.92
191531-VHIR-A0076-P-192467-4325-16S_S56_L001_trimmed_mean20	47594	409.82	19.5	37.85
191532-VHIR-A0077-P-192467-4326-16S_S57_L001_trimmed_mean20	57293	406.83	23.31	37.91
191533-VHIR-A0078-P-192467-4327-16S_S58_L001_trimmed_mean20	55387	402.66	22.3	37.93
191534-VHIR-A0079-P-192467-4328-16S_S59_L001_trimmed_mean20	55605	409.18	22.75	37.9
191535-VHIR-A0080-P-192467-4329-16S_S60_L001_trimmed_mean20	59059	404.17	23.87	37.76
191536-VHIR-A0081-P-192467-4330-16S_S61_L001_trimmed_mean20	75046	404.36	30.35	37.92
191537-VHIR-A0082-P-192467-4331-16S_S62_L001_trimmed_mean20	47943	402.54	19.3	37.97
191538-VHIR-A0083-P-192467-4332-16S_S63_L001_trimmed_mean20	46337	407.54	18.88	37.67
191539-VHIR-A0084-P-192467-4333-16S_S64_L001_trimmed_mean20	51249	402.99	20.65	37.93
191540-VHIR-A0085-P-192467-4334-16S_S65_L001_trimmed_mean20	55132	406.75	22.42	37.9
191541-VHIR-A0086-P-192467-4335-16S_S66_L001_trimmed_mean20	52470	405.02	21.25	37.94
191542-VHIR-A0087-P-192467-4336-16S_S67_L001_trimmed_mean20	68678	409.27	28.11	37.82
191543-VHIR-A0088-P-192467-4337-16S_S68_L001_trimmed_mean20	46447	406.56	18.88	37.92
191544-VHIR-A0089-P-192467-4338-16S_S69_L001_trimmed_mean20	69474	406.23	28.22	37.89
191545-VHIR-A0090-P-192467-4339-16S_S70_L001_trimmed_mean20	85131	403.43	34.34	37.93
191546-VHIR-A0091-P-192467-4340-16S_S71_L001_trimmed_mean20	74362	404.96	30.11	37.96
191547-VHIR-A0092-P-192467-4341-16S_S72_L001_trimmed_mean20	70780	406.27	28.76	37.91
191548-VHIR-A0093-P-192467-4342-16S_S73_L001_trimmed_mean20	54883	406.04	22.28	37.91
191549-VHIR-A0094-P-192467-4343-16S_S74_L001_trimmed_mean20	57683	402.82	23.24	37.87
191550-VHIR-A0095-P-192467-4344-16S_S75_L001_trimmed_mean20	52325	403.27	21.1	37.8
191551-VHIR-A0096-P-192467-4345-16S_S76_L001_trimmed_mean20	55224	406.68	22.46	37.91
191552-VHIR-A0097-P-192467-4346-16S_S77_L001_trimmed_mean20	49500	402.66	19.93	37.94
191553-VHIR-A0098-P-192467-4347-16S_S78_L001_trimmed_mean20	50537	403.99	20.42	37.89
191554-VHIR-A0099-P-192467-4348-16S_S79_L001_trimmed_mean20	74160	404.26	29.98	37.93
191555-VHIR-A0100-P-192467-4349-16S_S80_L001_trimmed_mean20	52963	403.26	21.36	37.96
191556-VHIR-C0001-P-192467-3052-16S_S51_L001_trimmed_mean20	76246	405.81	30.94	37.52
191557-VHIR-C0002-P-192467-3053-16S_S52_L001_trimmed_mean20	216059	399.47	86.31	37.55
191558-VHIR-C0003-P-192467-3054-16S_S53_L001_trimmed_mean20	77053	403.41	31.08	37.52
191559-VHIR-C0004-P-192467-3055-16S_S54_L001_trimmed_mean20	74136	404.36	29.98	37.5
191560-VHIR-C0005-P-192467-3056-16S_S55_L001_trimmed_mean20	72088	400.18	28.85	37.6
191561-VHIR-C0006-P-192467-3057-16S_S56_L001_trimmed_mean20	77318	407.59	31.51	37.52
191562-VHIR-C0007-P-192467-3058-16S_S57_L001_trimmed_mean20	82886	400.3	33.18	37.6
191563-VHIR-C0008-P-192467-3059-16S_S58_L001_trimmed_mean20	77441	404.68	31.34	37.44
191564-VHIR-C0088-P-192467-4350-16S_S81_L001_trimmed_mean20	51385	406.21	20.87	37.73
191565-VHIR-C0009-P-192467-3060-16S_S59_L001_trimmed_mean20	81362	400.82	32.61	36.56
191566-VHIR-C0010-P-192467-3061-16S_S60_L001_trimmed_mean20	66512	400.61	26.65	37.6
191567-VHIR-C0089-P-192467-4351-16S_S82_L001_trimmed_mean20	72141	406.54	29.33	37.95
191568-VHIR-C0011-P-192467-3062-16S_S61_L001_trimmed_mean20	53266	403.07	21.47	37.37
191569-VHIR-C0012-P-192467-3063-16S_S62_L001_trimmed_mean20	87433	403.67	35.29	37.38
191570-VHIR-C0013-P-192467-3064-16S_S63_L001_trimmed_mean20	93923	404.38	37.98	37.16
191571-VHIR-C0014-P-192467-3065-16S_S64_L001_trimmed_mean20	79119	401.39	31.76	37.6
191572-VHIR-C0015-P-192467-3066-16S_S65_L001_trimmed_mean20	84511	405.26	34.25	37.63
191573-VHIR-C0016-P-192467-3067-16S_S66_L001_trimmed_mean20	75408	401.29	30.26	37.53
191574-VHIR-C0017-P-192467-3068-16S_S67_L001_trimmed_mean20	85062	399.48	33.98	37.61
191575-VHIR-C0018-P-192467-3069-16S_S68_L001_trimmed_mean20	70718	402.12	28.44	37.6
191576-VHIR-C0019-P-192467-3070-16S_S69_L001_trimmed_mean20	83706	403.68	33.79	37.57
191577-VHIR-C0020-P-192467-3071-16S_S70_L001_trimmed_mean20	86152	403.71	34.78	37.5
191578-VHIR-C0021-P-192467-3072-16S_S71_L001_trimmed_mean20	75370	399.9	30.14	37.6
191579-VHIR-C0022-P-192467-3073-16S_S72_L001_trimmed_mean20	65680	404.46	26.57	37.58
191580-VHIR-C0023-P-192467-3074-16S_S73_L001_trimmed_mean20	59990	406.95	24.41	37.49
191581-VHIR-C0024-P-192467-3075-16S_S74_L001_trimmed_mean20	85166	406.52	34.62	37.54
191582-VHIR-C0025-P-192467-3076-16S_S75_L001_trimmed_mean20	82617	404.64	33.43	37.57
191583-VHIR-C0099-P-192467-4352-16S_S83_L001_trimmed_mean20	56136	405.76	22.78	37.97
191584-VHIR-C0026-P-192467-3077-16S_S76_L001_trimmed_mean20	61210	403.74	24.71	37.69
191585-VHIR-C0027-P-192467-3078-16S_S77_L001_trimmed_mean20	68040	404.88	27.55	37.57
191586-VHIR-C0028-P-192467-3079-16S_S78_L001_trimmed_mean20	77692	406.2	31.56	37.55
191587-VHIR-C0029-P-192467-3080-16S_S79_L001_trimmed_mean20	59665	406.08	24.23	37.61
191588-VHIR-C0030-P-192467-3081-16S_S80_L001_trimmed_mean20	68610	403.55	27.69	37.62
191589-VHIR-C0031-P-192467-3082-16S_S81_L001_trimmed_mean20	61015	402.98	24.59	37.65
191590-VHIR-C0032-P-192467-3083-16S_S82_L001_trimmed_mean20	70102	403.29	28.27	37.47
191591-VHIR-C0033-P-192467-3084-16S_S83_L001_trimmed_mean20	81083	404.29	32.78	37.6
191592-VHIR-C0034-P-192467-3085-16S_S84_L001_trimmed_mean20	83020	405.28	33.65	37.6
191593-VHIR-C0035-P-192467-3086-16S_S85_L001_trimmed_mean20	72855	407.18	29.67	37.54
191594-VHIR-C0036-P-192467-3087-16S_S86_L001_trimmed_mean20	79393	401.24	31.86	37.56
191595-VHIR-C0037-P-192467-4353-16S_S84_L001_trimmed_mean20	64781	405.56	26.27	37.9
191596-VHIR-C0038-P-192467-3088-16S_S87_L001_trimmed_mean20	74503	404.48	30.14	37.54
191597-VHIR-C0039-P-192467-4354-16S_S85_L001_trimmed_mean20	78470	403.7	31.68	37.72
191598-VHIR-C0040-P-192467-4355-16S_S86_L001_trimmed_mean20	58501	404.26	23.65	37.95
191599-VHIR-C0041-P-192467-4356-16S_S87_L001_trimmed_mean20	53007	406.32	21.54	37.94
191600-VHIR-C0042-P-192467-4357-16S_S88_L001_trimmed_mean20	73570	406.62	29.92	37.81
191601-VHIR-C0043-P-192467-4358-16S_S89_L001_trimmed_mean20	62133	404.37	25.12	37.97
191602-VHIR-C0044-P-192467-3089-16S_S88_L001_trimmed_mean20	55962	406.45	22.75	37.64
191603-VHIR-C0045-P-192467-3090-16S_S89_L001_trimmed_mean20	76646	400.38	30.69	37.61
191604-VHIR-C0046-P-192467-4359-16S_S90_L001_trimmed_mean20	54286	406.91	22.09	37.93
191605-VHIR-C0047-P-192467-3091-16S_S90_L001_trimmed_mean20	69214	408.38	28.27	37.47
191606-VHIR-C0048-P-192467-3092-16S_S91_L001_trimmed_mean20	90854	403.33	36.64	37.6
191607-VHIR-C0049-P-192467-3093-16S_S92_L001_trimmed_mean20	73569	406.25	29.89	37.65
191608-VHIR-C0050-P-192467-3094-16S_S93_L001_trimmed_mean20	73060	406.72	29.71	37.53
191609-VHIR-C0051-P-192467-3095-16S_S94_L001_trimmed_mean20	205404	392.29	80.58	36.78
191610-VHIR-C0052-P-192467-4360-16S_S91_L001_trimmed_mean20	71743	406.18	29.14	37.86
191611-VHIR-C0053-P-192467-3096-16S_S95_L001_trimmed_mean20	70443	407.94	28.74	37.55
191612-VHIR-C0054-P-192467-3097-16S_S96_L001_trimmed_mean20	67392	405.47	27.33	37.57
191613-VHIR-C0055-P-192467-3098-16S_S97_L001_trimmed_mean20	82602	403.86	33.36	37.62
191614-VHIR-C0056-P-192467-4361-16S_S92_L001_trimmed_mean20	87012	402.85	35.05	37.87
191615-VHIR-C0057-P-192467-3099-16S_S98_L001_trimmed_mean20	179748	404.75	72.75	37.85
191616-VHIR-C0058-P-192467-3100-16S_S99_L001_trimmed_mean20	60453	398.54	24.09	37.36
191617-VHIR-C0059-P-192467-4362-16S_S93_L001_trimmed_mean20	49351	401.7	19.82	37.91
191618-VHIR-C0060-P-192467-4363-16S_S94_L001_trimmed_mean20	59335	403.1	23.92	37.9
191619-VHIR-C0061-P-192467-4364-16S_S95_L001_trimmed_mean20	67639	399.49	27.02	37.92
191620-VHIR-C0062-P-192467-4365-16S_S96_L001_trimmed_mean20	45427	403.06	18.31	37.9
191621-VHIR-C0063-P-192467-4366-16S_S97_L001_trimmed_mean20	55025	403.74	22.22	37.92
191622-VHIR-C0064-P-192467-4367-16S_S98_L001_trimmed_mean20	50232	403.47	20.27	37.88
191623-VHIR-C0065-P-192467-4368-16S_S99_L001_trimmed_mean20	56762	408.22	23.17	37.9
191624-VHIR-C0066-P-192467-4369-16S_S100_L001_trimmed_mean20	57864	406.36	23.51	37.93
191625-VHIR-C0067-P-192467-4370-16S_S101_L001_trimmed_mean20	56118	402.75	22.6	37.91
191626-VHIR-C0090-P-192467-4371-16S_S102_L001_trimmed_mean20	57059	404.27	23.07	37.82
191627-VHIR-C0068-P-192467-4372-16S_S103_L001_trimmed_mean20	49749	404.41	20.12	37.89
191628-VHIR-C0069-P-192467-4373-16S_S104_L001_trimmed_mean20	46831	406.58	19.04	37.95
191629-VHIR-C0070-P-192467-4374-16S_S105_L001_trimmed_mean20	83389	406.81	33.92	37.8
191630-VHIR-C0071-P-192467-4375-16S_S106_L001_trimmed_mean20	56833	405.48	23.04	37.95
191631-VHIR-C0072-P-192467-4376-16S_S107_L001_trimmed_mean20	76020	403.21	30.65	37.82
191632-VHIR-C0073-P-192467-4377-16S_S108_L001_trimmed_mean20	45063	409.57	18.46	37.89
191633-VHIR-C0091-P-192467-4378-16S_S109_L001_trimmed_mean20	46708	404.58	18.9	37.85
191634-VHIR-C0092-P-192467-4379-16S_S110_L001_trimmed_mean20	77691	404.73	31.44	37.68
191635-VHIR-C0093-P-192467-4380-16S_S111_L001_trimmed_mean20	100268	405.84	40.69	37.83
191636-VHIR-C0094-P-192467-4381-16S_S112_L001_trimmed_mean20	49304	405.64	20	37.95
191637-VHIR-C0095-P-192467-3101-16S_S100_L001_trimmed_mean20	211876	402.56	85.29	37.87
191638-VHIR-C0096-P-192467-4382-16S_S113_L001_trimmed_mean20	67322	403.68	27.18	37.84
191639-VHIR-C0097-P-192467-4383-16S_S114_L001_trimmed_mean20	46372	406.31	18.84	37.88
191640-VHIR-C0098-P-192467-4384-16S_S115_L001_trimmed_mean20	56375	403.5	22.75	37.8
191641-VHIR-C0074-P-192467-4385-16S_S116_L001_trimmed_mean20	73594	405.44	29.84	37.84
191642-VHIR-C0075-P-192467-4386-16S_S117_L001_trimmed_mean20	46026	404.09	18.6	37.95
191643-VHIR-C0076-P-192467-4387-16S_S118_L001_trimmed_mean20	64016	402.48	25.76	37.99
191644-VHIR-C0077-P-192467-4388-16S_S119_L001_trimmed_mean20	45487	405.58	18.45	37.99
191645-VHIR-C0078-P-192467-4389-16S_S120_L001_trimmed_mean20	49875	403.34	20.12	37.97
191646-VHIR-C0079-P-192467-4390-16S_S121_L001_trimmed_mean20	56774	401.22	22.78	37.99
191647-VHIR-C0080-P-192467-4391-16S_S122_L001_trimmed_mean20	50643	404.52	20.49	37.92
191648-VHIR-C0081-P-192467-4392-16S_S123_L001_trimmed_mean20	49188	406.75	20.01	37.95
191649-VHIR-C0082-P-192467-4393-16S_S124_L001_trimmed_mean20	60434	400.89	24.23	37.95
191650-VHIR-C0083-P-192467-4394-16S_S125_L001_trimmed_mean20	54052	403.12	21.79	37.98
191651-VHIR-C0084-P-192467-4395-16S_S126_L001_trimmed_mean20	56585	405.19	22.93	37.86
191652-VHIR-C0085-P-192467-4396-16S_S127_L001_trimmed_mean20	63972	407.76	26.09	37.86
191653-VHIR-C0086-P-192467-4397-16S_S128_L001_trimmed_mean20	88120	402.05	35.43	37.83
191654-VHIR-C0087-P-192467-4398-16S_S129_L001_trimmed_mean20	70888	407.5	28.89	37.77
191655-VHIR-C0100-P-192467-4399-16S_S130_L001_trimmed_mean20	72525	408.19	29.6	37.91
